# Supplementary material for: 5,6-Dimethyl-4-phenyl-2H-pyran-2-one
Source: Acta Crystallogr Sect E Struct Rep Online. 2012 Mar 21;68(Pt 4):o1131. doi: 10.1107/S1600536812011233 (PMC3344077; doi:10.1107/S1600536812011233)
Supplement: Supplementary file 2 [file e-68-o1131-Isup2.hkl]

# 
# h,k,l, Fc-squared, Fo-squared, sigma(Fo-squared) and status flag 
# 
data_I
_shelx_title ' B in P2(1)/c' 
_shelx_refln_list_code          4 
_shelx_F_calc_maximum      142.77 
_exptl_crystal_F_000       424.00 
_reflns_d_resolution_high  0.8255 
 
loop_ 
 _symmetry_equiv_pos_as_xyz 
 'x, y, z' 
 '-x, y+1/2, -z+1/2' 
 '-x, -y, -z' 
 'x, -y-1/2, z-1/2' 
 
_cell_length_a     7.6535 
_cell_length_b     6.9673 
_cell_length_c    20.6290 
_cell_angle_alpha  90.000 
_cell_angle_beta   97.183 
_cell_angle_gamma  90.000 
 
_shelx_F_squared_multiplier     1.000 
 
loop_ 
 _refln_index_h 
 _refln_index_k 
 _refln_index_l 
 _refln_F_squared_calc 
 _refln_F_squared_meas 
 _refln_F_squared_sigma 
 _refln_observed_status 
   1   0   0     1293.59     1385.45     20.13 o 
   2   0   0    20383.67    19596.05    159.28 o 
   3   0   0      280.74      270.89      3.14 o 
   4   0   0       57.87       38.88      1.27 o 
   5   0   0       37.71       44.09      1.94 o 
   6   0   0       12.54       17.49      1.06 o 
   7   0   0        3.67        1.93      1.04 o 
   8   0   0        2.97        3.33      1.59 o 
   9   0   0        0.01        0.84      1.37 o 
   1   1   0     3931.63     3739.66     23.94 o 
   2   1   0     4137.98     4186.60     26.37 o 
   3   1   0       19.40       14.23      0.47 o 
   4   1   0      107.32      121.06      1.47 o 
   5   1   0        6.75        3.71      0.54 o 
   6   1   0        2.35        3.35      0.57 o 
   7   1   0        0.61        0.23      0.80 o 
   8   1   0        8.40        8.71      1.13 o 
   9   1   0        0.76        0.18      0.97 o 
   0   2   0     1532.74     1495.18     12.64 o 
   1   2   0      962.86      964.38      7.42 o 
   2   2   0       90.71       84.79      1.19 o 
   3   2   0     1059.58     1028.57      7.46 o 
   4   2   0      697.61      658.50      4.75 o 
   5   2   0      112.17      114.70      1.84 o 
   6   2   0      136.40      137.90      2.58 o 
   7   2   0        0.74        1.09      0.60 o 
   8   2   0        1.31        0.92      0.73 o 
   1   3   0        3.05        3.98      0.31 o 
   2   3   0        4.47        1.52      0.32 o 
   3   3   0       12.60       10.10      0.57 o 
   4   3   0      191.00      181.71      2.33 o 
   5   3   0      144.58      135.76      2.50 o 
   6   3   0      502.56      473.07      7.36 o 
   7   3   0       10.18       10.70      1.05 o 
   8   3   0      150.76      144.25      5.81 o 
   0   4   0       53.67       59.68      1.51 o 
   1   4   0      116.65      110.34      1.41 o 
   2   4   0        0.01        0.27      0.31 o 
   3   4   0       18.95       15.63      0.83 o 
   4   4   0      445.78      435.30      5.00 o 
   5   4   0       20.74       21.70      1.40 o 
   6   4   0      181.73      170.05      3.15 o 
   7   4   0       36.49       36.49      1.67 o 
   8   4   0        2.30        2.76      1.68 o 
   1   5   0        0.69        0.52      0.37 o 
   2   5   0       40.26       37.92      1.14 o 
   3   5   0        8.15        9.11      0.85 o 
   4   5   0       56.12       54.50      1.83 o 
   5   5   0       20.97       20.42      1.24 o 
   6   5   0        0.00        0.53      0.70 o 
   7   5   0        5.74        3.46      1.52 o 
   0   6   0      735.95      743.58     15.65 o 
   1   6   0        3.25        3.16      0.59 o 
   2   6   0      340.50      341.75      4.48 o 
   3   6   0        0.08       -0.67      0.65 o 
   4   6   0        5.78        4.72      0.81 o 
   5   6   0        0.21       -0.95      0.67 o 
   6   6   0        2.89        4.18      1.12 o 
   1   7   0       40.90       41.74      1.59 o 
   2   7   0       65.17       74.27      2.45 o 
   3   7   0        0.50        0.09      0.62 o 
   4   7   0       15.52       19.32      2.04 o 
   5   7   0        1.55        2.07      1.05 o 
   0   8   0        8.29        9.76      1.59 o 
   1   8   0        1.15        1.44      0.85 o 
   2   8   0        5.95        5.59      1.41 o 
  -9   1   1        1.83        2.57      1.18 o 
  -8   1   1        0.73        1.52      0.76 o 
  -7   1   1        1.53        1.00      0.57 o 
  -6   1   1        6.98        7.31      0.74 o 
  -5   1   1       72.96       76.56      1.26 o 
  -4   1   1      212.37      221.90      2.13 o 
  -3   1   1      270.75      307.35      2.44 o 
  -2   1   1      754.63      727.65      4.96 o 
  -1   1   1     2779.56     2757.22     19.43 o 
   0   1   1     5602.96     5354.93     43.76 o 
   1   1   1     3642.73     3512.29     24.26 o 
   2   1   1    10905.13    10612.07     67.52 o 
   3   1   1       54.51       68.27      1.14 o 
   4   1   1      782.08      816.73      5.64 o 
   5   1   1       47.14       49.83      1.36 o 
   6   1   1        0.03        0.29      0.42 o 
   7   1   1       13.64       14.75      1.03 o 
   8   1   1        0.10       -0.36      0.56 o 
   9   1   1        5.97        8.46      1.53 o 
  -8   2   1       63.12       69.24      2.59 o 
  -7   2   1       45.70       41.53      1.57 o 
  -6   2   1      452.24      453.43      5.24 o 
  -5   2   1       16.90       18.94      0.99 o 
  -4   2   1     2001.65     1858.82     11.52 o 
  -3   2   1      312.20      285.75      3.79 o 
  -2   2   1      542.18      455.17      3.65 o 
  -1   2   1       63.44       69.77      0.83 o 
   0   2   1      235.62      263.24      2.02 o 
   1   2   1        2.64        4.20      0.30 o 
   2   2   1       23.11       34.67      0.77 o 
   3   2   1      227.67      247.49      2.54 o 
   4   2   1      305.34      282.64      2.53 o 
   5   2   1        7.70        8.30      0.65 o 
   6   2   1       25.41       19.99      1.18 o 
   7   2   1        3.16        3.15      0.73 o 
   8   2   1       11.59       10.96      1.11 o 
  -8   3   1        9.38        9.04      1.12 o 
  -7   3   1        0.75        2.20      1.34 o 
  -6   3   1       84.13       85.34      2.15 o 
  -5   3   1      153.61      153.18      2.67 o 
  -4   3   1        0.45        1.07      0.45 o 
  -3   3   1       16.87       21.25      0.73 o 
  -2   3   1       16.45       15.52      0.61 o 
  -1   3   1      195.14      192.23      1.81 o 
   0   3   1      225.90      198.73      2.01 o 
   1   3   1       51.04       44.06      0.82 o 
   2   3   1       12.01        9.38      0.52 o 
   3   3   1       32.72       24.88      0.81 o 
   4   3   1        5.62        4.81      0.53 o 
   5   3   1       38.93       32.27      1.30 o 
   6   3   1        1.05       -0.72      0.95 o 
   7   3   1       12.75       14.22      1.16 o 
   8   3   1        1.57        2.30      0.97 o 
  -8   4   1       58.75       54.74      2.39 o 
  -7   4   1        7.64        7.72      0.99 o 
  -6   4   1      158.10      143.56      2.90 o 
  -5   4   1        0.21        1.01      0.59 o 
  -4   4   1      102.11       96.08      2.07 o 
  -3   4   1       16.73       15.12      0.72 o 
  -2   4   1       21.57       22.33      0.79 o 
  -1   4   1       69.28       65.40      1.07 o 
   0   4   1       25.89       26.84      0.76 o 
   1   4   1        1.46        1.88      0.31 o 
   2   4   1       41.76       38.67      1.02 o 
   3   4   1       14.35       17.00      0.78 o 
   4   4   1       15.40       20.64      1.10 o 
   5   4   1        2.26        0.72      0.58 o 
   6   4   1       42.98       44.32      1.67 o 
   7   4   1        1.16        1.56      0.84 o 
   8   4   1       26.76       29.61      1.95 o 
  -7   5   1        3.40        2.39      0.96 o 
  -6   5   1        3.36        2.87      0.80 o 
  -5   5   1       42.75       46.74      1.69 o 
  -4   5   1      164.71      155.93      2.90 o 
  -3   5   1       39.73       47.46      1.51 o 
  -2   5   1      278.47      279.07      3.22 o 
  -1   5   1        9.29       11.57      0.69 o 
   0   5   1      102.57       93.11      1.43 o 
   1   5   1       59.01       55.91      1.45 o 
   2   5   1      112.76      110.13      2.12 o 
   3   5   1       16.11       14.34      0.97 o 
   4   5   1       61.79       57.07      1.77 o 
   5   5   1        0.94        0.77      0.62 o 
   6   5   1       19.01       15.83      1.45 o 
   7   5   1        0.38        1.12      0.86 o 
  -6   6   1        0.11       -0.57      0.75 o 
  -5   6   1        0.21        0.02      0.72 o 
  -4   6   1        0.05        0.20      0.53 o 
  -3   6   1        4.79        4.51      0.77 o 
  -2   6   1       11.10       13.11      1.04 o 
  -1   6   1        7.60        8.25      0.74 o 
   0   6   1       35.74       36.68      1.43 o 
   1   6   1        3.09        3.86      0.64 o 
   2   6   1       62.02       62.71      1.58 o 
   3   6   1       38.67       42.12      1.55 o 
   4   6   1        0.26        0.72      0.68 o 
   5   6   1        2.63        1.65      0.83 o 
   6   6   1        0.09       -0.45      1.05 o 
  -5   7   1        0.01       -0.44      0.82 o 
  -4   7   1        1.93        2.10      0.72 o 
  -3   7   1        6.16        5.51      1.31 o 
  -2   7   1       79.20       80.00      2.68 o 
  -1   7   1        2.36        1.34      1.64 o 
   0   7   1      218.48      221.85      4.49 o 
   1   7   1       15.38       13.13      1.43 o 
   2   7   1       52.86       55.65      1.84 o 
   3   7   1        0.29        0.26      0.74 o 
   4   7   1       12.96       13.53      1.50 o 
   5   7   1        1.15        1.30      0.92 o 
  -2   8   1       35.20       38.25      2.52 o 
  -1   8   1        2.22        1.82      1.39 o 
   0   8   1        0.77        1.32      1.15 o 
   1   8   1        4.00        1.67      1.02 o 
   2   8   1       14.89       13.68      1.86 o 
  -9   0   2        0.36        0.70      1.35 o 
  -8   0   2        0.13        2.93      1.43 o 
  -7   0   2        0.19        0.36      1.06 o 
  -6   0   2       10.82        7.84      0.81 o 
  -5   0   2       40.10       51.48      2.08 o 
  -4   0   2       21.06       13.12      0.89 o 
  -3   0   2      436.61      427.13      4.42 o 
  -2   0   2     1224.57     1262.51     10.76 o 
  -1   0   2     2719.73     2681.13     26.89 o 
   1   0   2      245.19      228.23      2.74 o 
   2   0   2       16.87       25.34      0.96 o 
   3   0   2        0.64        0.41      0.36 o 
   4   0   2       97.78       78.96      2.20 o 
   5   0   2        7.52        8.05      0.73 o 
   6   0   2       29.21       29.04      1.32 o 
   7   0   2       13.64       14.94      3.83 o 
   8   0   2        0.70        1.13      1.31 o 
   9   0   2       22.62       22.66      3.01 o 
  -9   1   2        0.71        1.26      1.11 o 
  -8   1   2        9.77       13.44      1.30 o 
  -7   1   2        0.52        1.03      0.54 o 
  -6   1   2        7.54        4.04      0.64 o 
  -5   1   2       31.25       32.06      0.83 o 
  -4   1   2     1239.15     1351.79      8.62 o 
  -3   1   2      434.43      479.98      3.44 o 
  -2   1   2    13535.29    12646.93     82.02 o 
  -1   1   2      306.84      301.02      2.74 o 
   0   1   2        5.19        8.10      0.28 o 
   1   1   2     1885.60     1826.40     15.33 o 
   2   1   2     4308.94     4333.70     24.86 o 
   3   1   2     1156.25     1177.51     10.61 o 
   4   1   2      304.03      292.40      2.62 o 
   5   1   2       65.06       58.19      1.60 o 
   6   1   2       19.72       20.18      1.17 o 
   7   1   2        0.09        0.23      0.53 o 
   8   1   2        0.06       -0.36      0.68 o 
   9   1   2       12.54        9.04      1.71 o 
  -8   2   2        8.76        7.98      0.99 o 
  -7   2   2       47.76       46.86      1.71 o 
  -6   2   2      148.73      157.87      2.79 o 
  -5   2   2        5.27        8.64      0.91 o 
  -4   2   2      916.77      852.44      5.84 o 
  -3   2   2      618.66      588.79      5.65 o 
  -2   2   2       10.52       13.16      0.45 o 
  -1   2   2      743.42      724.10      4.74 o 
   0   2   2      411.59      390.30      2.76 o 
   1   2   2      770.36      773.81      5.54 o 
   2   2   2     1081.53     1131.78      7.91 o 
   3   2   2     1134.01     1128.43      8.12 o 
   4   2   2      734.77      766.36      6.13 o 
   5   2   2       31.94       36.52      1.10 o 
   6   2   2       21.34       24.06      1.20 o 
   7   2   2       12.35       11.98      1.24 o 
   8   2   2        8.64        8.76      1.01 o 
  -8   3   2      159.40      178.47      4.06 o 
  -7   3   2      105.43       92.75      2.35 o 
  -6   3   2      342.78      344.59      5.69 o 
  -5   3   2      167.36      146.87      2.60 o 
  -4   3   2       14.48       10.99      0.78 o 
  -3   3   2       64.73       57.57      1.22 o 
  -2   3   2      201.79      192.62      1.82 o 
  -1   3   2      303.72      273.01      2.32 o 
   0   3   2      252.60      244.97      2.14 o 
   1   3   2        0.40        1.16      0.28 o 
   2   3   2       43.40       40.60      0.95 o 
   3   3   2       23.80       21.85      0.80 o 
   4   3   2       27.01       24.24      0.90 o 
   5   3   2        8.91        9.85      0.87 o 
   6   3   2       24.09       26.64      1.34 o 
   7   3   2        0.83        0.05      0.69 o 
   8   3   2        7.94        7.82      1.94 o 
  -8   4   2       18.61       21.73      1.48 o 
  -7   4   2        2.84        4.29      1.30 o 
  -6   4   2        0.49        1.48      0.95 o 
  -5   4   2        0.00       -0.21      0.53 o 
  -4   4   2        0.09        0.21      0.48 o 
  -3   4   2       25.95       21.96      1.03 o 
  -2   4   2       15.31       18.21      0.78 o 
  -1   4   2        7.90        6.85      0.43 o 
   0   4   2       35.27       49.04      0.94 o 
   1   4   2       78.03       78.84      1.18 o 
   2   4   2        0.47        0.33      0.33 o 
   3   4   2      241.95      245.88      2.88 o 
   4   4   2       48.96       52.01      1.33 o 
   5   4   2       74.13       75.98      1.99 o 
   6   4   2        2.40        3.26      0.90 o 
   7   4   2        0.00        0.43      0.82 o 
  -7   5   2        1.09        1.14      0.68 o 
  -6   5   2        4.97        2.03      0.91 o 
  -5   5   2        0.10        0.83      0.62 o 
  -4   5   2      271.58      266.54      3.91 o 
  -3   5   2        9.57        8.18      0.81 o 
  -2   5   2      243.80      237.59      2.89 o 
  -1   5   2       12.18       11.10      0.79 o 
   0   5   2       10.13        7.05      0.51 o 
   1   5   2        4.32        6.37      0.57 o 
   2   5   2      252.13      254.06      3.90 o 
   3   5   2       10.05        9.24      0.72 o 
   4   5   2      137.29      133.33      2.65 o 
   5   5   2       56.72       57.12      2.22 o 
   6   5   2        0.02        0.02      0.72 o 
   7   5   2        0.01        0.64      0.86 o 
  -6   6   2        2.81        2.54      0.82 o 
  -5   6   2        1.72        1.73      0.73 o 
  -4   6   2        1.65        1.58      0.95 o 
  -3   6   2       46.99       50.13      1.70 o 
  -2   6   2      144.34      141.06      2.74 o 
  -1   6   2       76.64       81.83      1.72 o 
   0   6   2      253.17      249.54      3.56 o 
   1   6   2        8.92       10.14      0.77 o 
   2   6   2       51.31       47.78      1.59 o 
   3   6   2        7.93        9.34      0.91 o 
   4   6   2        1.27       -0.11      0.73 o 
   5   6   2        2.03        0.79      0.81 o 
   6   6   2        0.79       -0.29      0.97 o 
  -5   7   2        0.78        0.74      1.26 o 
  -4   7   2       28.53       29.75      1.90 o 
  -3   7   2        9.10       11.99      1.19 o 
  -2   7   2       91.24       96.39      2.80 o 
  -1   7   2        2.11        3.03      0.88 o 
   0   7   2        4.15        4.43      0.96 o 
   1   7   2        0.15        1.21      1.02 o 
   2   7   2       14.16       14.09      1.40 o 
   3   7   2        0.37       -0.96      0.64 o 
   4   7   2        3.00        2.19      0.95 o 
  -2   8   2        3.90        3.61      1.91 o 
  -1   8   2        7.11        8.80      1.84 o 
   0   8   2        0.19        0.48      0.78 o 
   1   8   2        0.69        1.58      1.03 o 
   2   8   2       19.31       16.58      1.85 o 
  -9   1   3       11.72       12.95      1.82 o 
  -8   1   3        9.27        9.56      1.48 o 
  -7   1   3        0.11       -0.43      0.46 o 
  -6   1   3        3.30        3.26      0.51 o 
  -5   1   3       64.36       62.58      1.14 o 
  -4   1   3      992.29     1002.71      6.65 o 
  -3   1   3      314.77      276.66      2.26 o 
  -2   1   3     1802.26     1656.88     14.92 o 
  -1   1   3     1041.82      978.13      7.30 o 
   0   1   3      149.39      131.42      1.24 o 
   1   1   3        1.10        0.21      0.19 o 
   2   1   3       81.50       77.80      0.95 o 
   3   1   3       30.37       39.02      0.96 o 
   4   1   3        1.12        2.22      0.35 o 
   5   1   3      135.79      142.06      1.83 o 
   6   1   3        7.76        9.09      0.74 o 
   7   1   3       28.81       29.29      1.18 o 
   8   1   3        2.28        1.81      1.01 o 
  -9   2   3        3.19        1.67      1.73 o 
  -8   2   3        1.12        0.16      1.08 o 
  -7   2   3       47.98       43.80      1.62 o 
  -6   2   3       52.87       52.13      1.60 o 
  -5   2   3       16.04       17.12      1.78 o 
  -4   2   3       59.59       55.32      0.95 o 
  -3   2   3        6.06       12.77      0.45 o 
  -2   2   3       14.45       17.54      0.55 o 
  -1   2   3      354.99      395.75      3.48 o 
   0   2   3      405.75      458.68      3.39 o 
   1   2   3       69.14       69.73      0.86 o 
   2   2   3      338.16      304.26      2.77 o 
   3   2   3      113.97       97.21      1.20 o 
   4   2   3      326.43      307.35      3.18 o 
   5   2   3      162.01      159.11      2.29 o 
   6   2   3        0.91        0.67      0.49 o 
   7   2   3        0.10        0.99      0.69 o 
   8   2   3        0.23       -0.22      0.67 o 
  -8   3   3        0.01        1.61      0.74 o 
  -7   3   3        7.90        7.52      0.93 o 
  -6   3   3       17.33       15.86      1.10 o 
  -5   3   3        3.77        3.72      0.80 o 
  -4   3   3       21.23       16.34      0.89 o 
  -3   3   3       55.71       46.60      0.98 o 
  -2   3   3      131.09      156.54      1.61 o 
  -1   3   3      132.16      137.89      1.49 o 
   0   3   3       11.38       12.06      0.66 o 
   1   3   3       64.98       58.32      0.92 o 
   2   3   3      407.19      420.29      3.74 o 
   3   3   3      212.39      215.35      2.50 o 
   4   3   3       10.25       13.33      0.73 o 
   5   3   3        2.83        2.63      0.54 o 
   6   3   3       10.07        9.26      0.94 o 
   7   3   3        5.31        2.95      1.19 o 
   8   3   3        0.02        0.42      0.85 o 
  -8   4   3       24.15       22.89      1.51 o 
  -7   4   3       12.23       11.42      1.13 o 
  -6   4   3       40.98       48.82      1.71 o 
  -5   4   3       71.39       74.52      1.97 o 
  -4   4   3       37.77       35.36      1.30 o 
  -3   4   3      129.52      123.61      2.23 o 
  -2   4   3       13.28       10.76      0.50 o 
  -1   4   3       90.38       92.60      1.32 o 
   0   4   3       63.94       68.43      1.12 o 
   1   4   3       72.40       78.63      1.19 o 
   2   4   3       79.06       71.12      1.60 o 
   3   4   3        5.05        7.70      0.63 o 
   4   4   3       15.11       16.74      0.93 o 
   5   4   3        1.94        1.50      0.69 o 
   6   4   3        1.23        0.30      0.74 o 
   7   4   3        1.95        0.91      0.84 o 
  -7   5   3        1.07       -0.13      0.61 o 
  -6   5   3        4.29        2.91      0.91 o 
  -5   5   3        1.30        0.40      0.55 o 
  -4   5   3       29.97       29.76      1.37 o 
  -3   5   3        5.59        5.11      0.72 o 
  -2   5   3        3.13        4.65      0.66 o 
  -1   5   3        6.79        7.32      0.52 o 
   0   5   3        5.96        6.51      0.49 o 
   1   5   3       55.12       59.15      1.36 o 
   2   5   3       16.94       17.81      0.86 o 
   3   5   3        9.93        9.77      0.75 o 
   4   5   3        0.93        1.52      0.95 o 
   5   5   3       14.55       16.46      1.43 o 
   6   5   3        0.29        0.21      0.73 o 
   7   5   3        7.11        9.07      1.69 o 
  -6   6   3        5.86        7.00      1.03 o 
  -5   6   3        2.13        0.99      0.72 o 
  -4   6   3        4.53        3.12      1.15 o 
  -3   6   3        0.14        1.20      0.58 o 
  -2   6   3       59.68       62.97      2.54 o 
  -1   6   3       49.70       48.63      1.35 o 
   0   6   3        0.55        0.37      0.45 o 
   1   6   3        0.37        0.09      0.47 o 
   2   6   3        1.71        0.70      0.51 o 
   3   6   3        9.20       10.85      1.20 o 
   4   6   3        3.18        2.68      1.21 o 
   5   6   3        7.39        7.85      1.19 o 
   6   6   3        4.01        4.71      1.69 o 
  -5   7   3        1.32        1.73      1.04 o 
  -4   7   3        0.05        0.33      0.66 o 
  -3   7   3        5.65        5.42      0.88 o 
  -2   7   3       32.37       35.71      1.83 o 
  -1   7   3        1.22        0.99      0.70 o 
   0   7   3       46.20       44.86      1.60 o 
   1   7   3        2.82        2.36      0.85 o 
   2   7   3        3.92        4.53      1.05 o 
   3   7   3        2.06        3.25      0.94 o 
   4   7   3        2.10        1.75      0.86 o 
  -2   8   3        9.16        9.57      1.30 o 
  -1   8   3        0.12       -0.76      0.72 o 
   0   8   3        0.05       -1.01      0.77 o 
   1   8   3        4.06        6.19      1.39 o 
   2   8   3        0.18       -1.31      0.97 o 
  -9   0   4        5.40        5.04      1.87 o 
  -8   0   4       10.44       11.93      2.37 o 
  -7   0   4       42.56       38.31      1.97 o 
  -6   0   4       65.69       80.18      2.58 o 
  -5   0   4       21.65       25.34      1.09 o 
  -4   0   4      290.28      290.15      3.59 o 
  -3   0   4      631.88      580.22      5.69 o 
  -2   0   4     3271.41     3163.27     25.85 o 
  -1   0   4      543.01      546.18      4.98 o 
   0   0   4     3590.49     3504.65     65.15 o 
   1   0   4     3246.72     3323.48     27.12 o 
   2   0   4       18.27       17.12      1.09 o 
   3   0   4        9.47       14.78      0.72 o 
   4   0   4        3.09        0.77      0.40 o 
   5   0   4      246.68      251.22      3.69 o 
   6   0   4        9.25       11.82      1.03 o 
   7   0   4      231.24      239.25      5.18 o 
   8   0   4        1.21        0.97      0.98 o 
  -9   1   4        3.00        4.24      1.97 o 
  -8   1   4        0.42        1.06      0.84 o 
  -7   1   4        0.38       -0.18      0.65 o 
  -6   1   4       17.27       15.43      0.91 o 
  -5   1   4      307.85      316.83      3.26 o 
  -4   1   4       84.58       92.75      1.23 o 
  -3   1   4      558.74      535.38      3.78 o 
  -2   1   4       85.20       74.29      1.24 o 
  -1   1   4      762.98      708.28      4.96 o 
   0   1   4      663.53      646.89      4.56 o 
   1   1   4      576.45      548.62      4.60 o 
   2   1   4      111.20      101.69      1.17 o 
   3   1   4        0.29        0.89      0.36 o 
   4   1   4       69.51       76.00      1.21 o 
   5   1   4       81.72       75.27      1.32 o 
   6   1   4        0.89        0.59      0.47 o 
   7   1   4       19.41       24.42      1.11 o 
   8   1   4        1.91        1.56      1.44 o 
  -9   2   4       14.11       15.99      1.78 o 
  -8   2   4        2.68        3.90      1.22 o 
  -7   2   4        4.71        6.18      0.81 o 
  -6   2   4       81.81       88.32      2.04 o 
  -5   2   4        8.12        7.69      0.74 o 
  -4   2   4      630.23      607.23      5.02 o 
  -3   2   4        0.39        0.38      0.27 o 
  -2   2   4      476.84      505.29      4.01 o 
  -1   2   4       40.97       40.94      0.67 o 
   0   2   4        0.33        1.44      0.21 o 
   1   2   4       20.79       34.46      1.07 o 
   2   2   4      407.87      434.76      3.21 o 
   3   2   4       94.34       99.20      1.26 o 
   4   2   4      225.40      225.42      2.97 o 
   5   2   4        9.19        9.35      0.70 o 
   6   2   4        7.53        7.59      0.73 o 
   7   2   4        3.42        4.23      0.90 o 
   8   2   4        1.07        1.02      0.79 o 
  -8   3   4       33.78       38.83      1.74 o 
  -7   3   4        2.07        2.92      0.75 o 
  -6   3   4       14.47       12.32      1.33 o 
  -5   3   4        0.99        2.02      0.56 o 
  -4   3   4        5.90        6.89      0.66 o 
  -3   3   4        3.42        8.05      0.50 o 
  -2   3   4       19.57       22.57      0.87 o 
  -1   3   4      670.77      823.37      5.55 o 
   0   3   4       60.04       61.41      0.95 o 
   1   3   4     2318.44     2601.84     18.32 o 
   2   3   4        0.83        1.32      0.28 o 
   3   3   4      170.94      190.04      2.34 o 
   4   3   4       31.85       30.42      1.01 o 
   5   3   4        5.99        5.91      0.63 o 
   6   3   4       10.21       10.21      1.95 o 
   7   3   4        0.76        1.11      0.73 o 
   8   3   4        2.15        3.97      1.05 o 
  -8   4   4        0.93        0.97      0.76 o 
  -7   4   4        0.25        0.18      0.63 o 
  -6   4   4       65.07       59.79      1.87 o 
  -5   4   4        6.00        6.63      0.82 o 
  -4   4   4       83.24       76.11      1.84 o 
  -3   4   4        0.14        0.70      0.41 o 
  -2   4   4       40.23       42.96      0.90 o 
  -1   4   4       23.83       25.28      0.73 o 
   0   4   4      158.86      143.12      1.70 o 
   1   4   4      161.43      176.93      2.21 o 
   2   4   4      160.07      147.53      2.06 o 
   3   4   4      352.45      355.84      3.71 o 
   4   4   4        1.03        1.83      0.68 o 
   5   4   4        0.29        0.22      0.68 o 
   6   4   4        5.38        5.48      1.14 o 
   7   4   4        3.80        3.25      1.01 o 
  -7   5   4        0.52        0.95      0.68 o 
  -6   5   4        0.03       -0.71      0.83 o 
  -5   5   4       20.65       23.04      1.31 o 
  -4   5   4        0.76        1.26      0.61 o 
  -3   5   4      111.94      121.74      2.44 o 
  -2   5   4        6.93        6.76      0.74 o 
  -1   5   4       34.71       30.42      0.87 o 
   0   5   4        0.31        0.26      0.30 o 
   1   5   4       81.61       83.84      1.61 o 
   2   5   4       64.70       55.50      2.20 o 
   3   5   4        8.92        9.19      0.86 o 
   4   5   4        6.54        5.97      1.21 o 
   5   5   4       55.36       54.63      2.21 o 
   6   5   4        0.41        0.69      0.73 o 
   7   5   4        3.00        3.08      1.05 o 
  -6   6   4        0.40        0.05      0.70 o 
  -5   6   4        9.09        9.44      1.08 o 
  -4   6   4        0.01       -0.11      0.52 o 
  -3   6   4       11.21        9.19      0.94 o 
  -2   6   4        4.15        4.30      0.75 o 
  -1   6   4        0.24        0.00      0.48 o 
   0   6   4       24.88       23.64      1.01 o 
   1   6   4        9.98        8.34      0.70 o 
   2   6   4        3.23        2.75      0.71 o 
   3   6   4        5.57        6.16      0.91 o 
   4   6   4        2.82        0.99      0.74 o 
   5   6   4       18.71       14.89      1.47 o 
   6   6   4        0.55        0.74      0.83 o 
  -5   7   4       13.59       14.15      1.34 o 
  -4   7   4        4.95        5.87      1.41 o 
  -3   7   4       14.69       19.60      1.32 o 
  -2   7   4        0.61       -0.35      0.70 o 
  -1   7   4        0.54        1.34      0.77 o 
   0   7   4       19.29       19.47      1.41 o 
   1   7   4        0.13       -0.52      0.66 o 
   2   7   4        4.69        4.06      0.77 o 
   3   7   4        3.94        4.89      1.06 o 
   4   7   4        1.20        0.46      0.83 o 
  -2   8   4        0.88        0.87      1.37 o 
  -1   8   4        0.66        1.96      1.14 o 
   0   8   4        0.00       -0.78      1.55 o 
   1   8   4        2.88        3.27      1.30 o 
   2   8   4        0.79        1.76      1.19 o 
  -9   1   5       11.57       11.91      1.80 o 
  -8   1   5        9.10       10.10      1.46 o 
  -7   1   5       32.52       29.44      1.58 o 
  -6   1   5       27.74       27.77      1.03 o 
  -5   1   5      116.39      117.52      1.97 o 
  -4   1   5       22.82       17.54      0.56 o 
  -3   1   5      294.62      300.39      3.19 o 
  -2   1   5      166.89      182.32      1.85 o 
  -1   1   5       32.52       34.95      0.57 o 
   0   1   5       63.15       60.12      0.87 o 
   1   1   5      177.26      159.92      1.65 o 
   2   1   5       16.59       14.20      0.46 o 
   3   1   5      145.40      135.46      1.53 o 
   4   1   5      375.50      386.54      3.29 o 
   5   1   5       63.63       65.53      1.24 o 
   6   1   5       38.03       36.92      1.21 o 
   7   1   5       35.27       35.55      1.30 o 
   8   1   5        1.87        0.70      0.97 o 
  -8   2   5        2.02        2.23      0.83 o 
  -7   2   5        4.38        2.69      0.67 o 
  -6   2   5        7.12        7.40      0.86 o 
  -5   2   5        3.39        3.42      0.60 o 
  -4   2   5      223.30      244.64      2.68 o 
  -3   2   5      400.36      437.70      3.80 o 
  -2   2   5      526.01      566.38      4.46 o 
  -1   2   5     1444.71     1518.19      9.25 o 
   0   2   5       11.22       10.82      0.39 o 
   1   2   5      291.21      305.81      2.59 o 
   2   2   5      374.76      388.97      2.99 o 
   3   2   5      833.59      854.45      5.84 o 
   4   2   5        0.64       -0.04      0.35 o 
   5   2   5      133.88      124.63      2.06 o 
   6   2   5       17.18       16.41      1.08 o 
   7   2   5        0.89        1.68      0.77 o 
   8   2   5        0.51        0.71      0.81 o 
  -8   3   5        3.61        2.57      0.81 o 
  -7   3   5        6.76        7.83      0.93 o 
  -6   3   5        1.74        1.31      0.58 o 
  -5   3   5       10.51       12.78      0.92 o 
  -4   3   5        0.19       -0.44      0.37 o 
  -3   3   5       22.00       24.18      0.78 o 
  -2   3   5      235.74      254.04      2.28 o 
  -1   3   5       25.20       29.80      0.71 o 
   0   3   5       39.52       45.57      0.86 o 
   1   3   5       26.96       29.48      0.72 o 
   2   3   5        4.87        6.13      0.38 o 
   3   3   5       12.96        9.47      0.61 o 
   4   3   5       12.24       13.59      0.75 o 
   5   3   5       19.05       23.94      1.18 o 
   6   3   5        3.98        3.76      1.30 o 
   7   3   5        0.20       -0.65      0.71 o 
   8   3   5        0.03        0.57      0.83 o 
  -8   4   5        8.51       10.43      1.17 o 
  -7   4   5        0.27       -0.08      0.89 o 
  -6   4   5        1.53        1.80      0.61 o 
  -5   4   5        1.00        1.32      0.63 o 
  -4   4   5       19.37       21.44      1.18 o 
  -3   4   5        2.88        2.61      0.53 o 
  -2   4   5      156.71      160.99      2.14 o 
  -1   4   5      203.16      239.87      2.54 o 
   0   4   5      198.12      217.63      2.22 o 
   1   4   5      342.22      378.67      3.22 o 
   2   4   5       11.09       11.35      0.71 o 
   3   4   5       42.14       44.69      1.43 o 
   4   4   5        1.76        0.76      0.56 o 
   5   4   5        3.78        5.15      1.01 o 
   6   4   5        0.01        0.03      0.68 o 
   7   4   5        0.90        0.55      0.83 o 
  -7   5   5        3.67        3.94      0.83 o 
  -6   5   5       12.90       11.02      1.11 o 
  -5   5   5       15.04       13.94      1.10 o 
  -4   5   5       70.36       65.18      1.87 o 
  -3   5   5       97.86       94.69      2.22 o 
  -2   5   5       11.66       11.03      0.98 o 
  -1   5   5       25.41       28.91      0.87 o 
   0   5   5        1.02        0.92      0.34 o 
   1   5   5        6.50        5.75      0.58 o 
   2   5   5       31.04       32.15      1.28 o 
   3   5   5       14.45       17.61      1.37 o 
   4   5   5       45.66       41.20      1.54 o 
   5   5   5       13.63       13.55      1.34 o 
   6   5   5        4.82        5.51      1.72 o 
  -6   6   5        0.47       -0.20      0.78 o 
  -5   6   5        1.79        0.67      0.89 o 
  -4   6   5        1.46        0.78      0.63 o 
  -3   6   5        1.62        0.97      0.61 o 
  -2   6   5        0.08        0.00      0.51 o 
  -1   6   5        8.04        9.30      1.07 o 
   0   6   5        4.15        4.00      0.60 o 
   1   6   5        4.74        5.72      0.75 o 
   2   6   5       15.62       13.95      1.02 o 
   3   6   5        1.02        0.06      0.60 o 
   4   6   5        0.03        0.68      0.67 o 
   5   6   5        0.14       -0.12      0.71 o 
  -5   7   5        0.17        0.04      0.80 o 
  -4   7   5        0.68        0.59      0.64 o 
  -3   7   5        0.37        1.15      0.65 o 
  -2   7   5        8.78        8.95      1.11 o 
  -1   7   5       16.38       17.29      2.04 o 
   0   7   5        1.20        0.59      0.84 o 
   1   7   5        7.72        8.97      0.96 o 
   2   7   5        1.09        0.60      0.68 o 
   3   7   5        0.09        0.41      0.67 o 
   4   7   5        0.17       -0.32      0.76 o 
  -2   8   5        0.70       -0.10      0.92 o 
  -1   8   5        0.05       -0.34      0.84 o 
   0   8   5        3.71        3.61      0.99 o 
   1   8   5        2.30        3.31      1.30 o 
   2   8   5        0.50       -0.11      0.99 o 
  -9   0   6        6.35        4.02      1.75 o 
  -8   0   6       70.54       68.24      4.38 o 
  -7   0   6      187.35      192.52      4.48 o 
  -6   0   6      101.64       86.30      2.68 o 
  -5   0   6      325.31      298.43      4.84 o 
  -4   0   6      192.52      171.34      4.03 o 
  -3   0   6       16.69       20.08      0.76 o 
  -2   0   6       49.00       52.36      1.10 o 
  -1   0   6     1362.76     1308.30     11.23 o 
   0   0   6     3732.83     3779.54     40.88 o 
   1   0   6      992.79     1033.32     11.07 o 
   2   0   6      451.24      383.22      4.12 o 
   3   0   6      160.78      155.30      2.39 o 
   4   0   6        3.98        3.63      0.57 o 
   5   0   6       34.86       36.41      1.37 o 
   6   0   6       34.60       34.11      1.46 o 
   7   0   6       15.39       19.83      1.70 o 
   8   0   6        4.65        3.60      1.99 o 
  -9   1   6        3.68        6.99      1.45 o 
  -8   1   6        7.12        9.00      1.15 o 
  -7   1   6        0.39       -0.08      0.58 o 
  -6   1   6       74.95       84.66      1.68 o 
  -5   1   6       44.67       34.78      1.03 o 
  -4   1   6       55.52       62.95      1.51 o 
  -3   1   6      146.90      166.29      1.92 o 
  -2   1   6     1066.41     1089.40      7.59 o 
  -1   1   6      636.66      577.97      3.89 o 
   0   1   6      256.92      233.85      3.03 o 
   1   1   6       60.38       63.51      1.01 o 
   2   1   6      379.03      364.86      2.81 o 
   3   1   6      109.54      140.50      1.60 o 
   4   1   6       10.00       13.53      0.60 o 
   5   1   6      119.05      123.33      2.21 o 
   6   1   6       22.29       24.59      1.19 o 
   7   1   6        4.62        5.45      0.82 o 
   8   1   6        1.00        1.75      1.05 o 
  -8   2   6        3.05        2.84      0.86 o 
  -7   2   6        5.80        5.71      0.81 o 
  -6   2   6       34.04       34.68      1.35 o 
  -5   2   6       36.76       42.67      1.77 o 
  -4   2   6       10.00       13.35      0.67 o 
  -3   2   6      811.13      827.25      6.31 o 
  -2   2   6        4.07        2.85      0.35 o 
  -1   2   6      440.28      472.38      3.41 o 
   0   2   6      141.32      147.91      1.46 o 
   1   2   6      151.72      167.79      1.88 o 
   2   2   6        3.23        8.50      0.41 o 
   3   2   6      138.74      133.50      1.63 o 
   4   2   6       68.58       59.55      1.36 o 
   5   2   6        3.56        3.82      0.68 o 
   6   2   6       14.44       15.38      1.06 o 
   7   2   6        0.00       -0.33      0.63 o 
   8   2   6        0.04        0.22      1.04 o 
  -8   3   6        8.39        8.21      1.25 o 
  -7   3   6        3.27        2.93      0.73 o 
  -6   3   6        5.17        6.38      0.79 o 
  -5   3   6       19.81       19.29      1.05 o 
  -4   3   6        3.79        5.70      0.65 o 
  -3   3   6        2.95        2.23      0.39 o 
  -2   3   6      547.15      614.90      5.02 o 
  -1   3   6      876.03      969.37      6.45 o 
   0   3   6     1463.59     1593.36     10.57 o 
   1   3   6     1197.28     1242.43      8.00 o 
   2   3   6      227.98      251.24      2.31 o 
   3   3   6        5.91        5.73      0.52 o 
   4   3   6        7.46        6.33      0.71 o 
   5   3   6        3.15        2.17      0.62 o 
   6   3   6       13.64       16.09      1.27 o 
   7   3   6        0.21        0.78      0.76 o 
   8   3   6        9.08       12.12      1.47 o 
  -8   4   6        1.25        2.35      0.83 o 
  -7   4   6        0.02       -0.60      0.55 o 
  -6   4   6        0.25       -0.58      0.47 o 
  -5   4   6        0.14        0.25      0.49 o 
  -4   4   6        5.44        6.78      0.76 o 
  -3   4   6       83.56       92.38      2.24 o 
  -2   4   6      152.95      150.35      2.56 o 
  -1   4   6      582.41      624.40      4.73 o 
   0   4   6        5.72        4.59      0.42 o 
   1   4   6        5.63        4.77      0.53 o 
   2   4   6       17.77       19.79      0.84 o 
   3   4   6       61.85       52.21      1.54 o 
   4   4   6        4.25        6.02      0.77 o 
   5   4   6        7.30        7.01      0.87 o 
   6   4   6        9.10       10.24      1.22 o 
   7   4   6        0.43        0.28      0.79 o 
  -7   5   6        2.01        1.72      0.74 o 
  -6   5   6        0.49       -0.20      0.59 o 
  -5   5   6        1.78        1.27      0.64 o 
  -4   5   6       31.12       31.59      1.42 o 
  -3   5   6        9.67        9.89      0.88 o 
  -2   5   6        3.43        2.98      0.58 o 
  -1   5   6       15.53       19.12      0.75 o 
   0   5   6        9.41        8.55      0.58 o 
   1   5   6        2.50        1.78      0.54 o 
   2   5   6        0.83       -0.31      0.50 o 
   3   5   6      136.55      139.76      2.68 o 
   4   5   6       24.13       23.52      1.49 o 
   5   5   6       23.36       18.65      2.17 o 
   6   5   6        0.63        1.04      0.83 o 
  -6   6   6        5.21        5.13      0.97 o 
  -5   6   6       15.84       17.65      1.30 o 
  -4   6   6        7.83        5.33      0.89 o 
  -3   6   6        0.02        0.09      0.54 o 
  -2   6   6        0.92        0.80      0.66 o 
  -1   6   6        0.82        0.64      0.54 o 
   0   6   6        1.22        0.56      0.52 o 
   1   6   6       22.31       21.52      1.17 o 
   2   6   6       12.90       12.77      1.01 o 
   3   6   6        1.17        1.42      0.62 o 
   4   6   6        2.55        1.73      0.79 o 
   5   6   6       11.97       13.21      1.42 o 
  -4   7   6        2.86        5.34      0.99 o 
  -3   7   6        0.14        1.43      0.66 o 
  -2   7   6        1.44        3.10      0.90 o 
  -1   7   6        9.43        9.82      1.57 o 
   0   7   6        0.07       -0.36      0.94 o 
   1   7   6        0.99        1.18      0.63 o 
   2   7   6        2.88        3.37      0.77 o 
   3   7   6        3.00        3.49      0.88 o 
   4   7   6        0.01       -0.39      0.94 o 
  -2   8   6        0.97        0.74      0.84 o 
  -1   8   6        0.26        2.07      1.07 o 
   0   8   6        0.22        1.33      1.91 o 
   1   8   6        0.14        0.45      1.27 o 
  -9   1   7        1.25        2.31      1.12 o 
  -8   1   7       13.09       13.46      1.53 o 
  -7   1   7        1.27        1.88      0.74 o 
  -6   1   7      132.23      127.85      2.14 o 
  -5   1   7      110.53      114.61      1.83 o 
  -4   1   7      129.88      126.06      1.79 o 
  -3   1   7      227.92      241.11      2.49 o 
  -2   1   7        6.72        5.07      0.30 o 
  -1   1   7        7.73       18.92      0.50 o 
   0   1   7       59.57       56.76      0.95 o 
   1   1   7      146.73      138.90      1.64 o 
   2   1   7      167.41      170.49      1.67 o 
   3   1   7        2.09        3.20      0.36 o 
   4   1   7       51.48       49.59      1.04 o 
   5   1   7       43.57       41.28      1.19 o 
   6   1   7        3.20        3.89      0.70 o 
   7   1   7        0.80       -0.12      0.69 o 
   8   1   7        0.88        2.59      1.83 o 
  -8   2   7        2.07        1.29      1.08 o 
  -7   2   7        6.38        6.32      1.43 o 
  -6   2   7        0.93        1.29      0.59 o 
  -5   2   7       39.56       47.36      1.71 o 
  -4   2   7      198.92      197.51      2.63 o 
  -3   2   7       18.97       16.75      0.75 o 
  -2   2   7        3.06        4.52      0.48 o 
  -1   2   7       31.31       31.39      0.66 o 
   0   2   7       55.64       52.25      1.24 o 
   1   2   7        8.35       12.06      0.56 o 
   2   2   7      167.42      184.39      2.15 o 
   3   2   7      131.16      132.34      2.05 o 
   4   2   7      114.49      102.87      2.07 o 
   5   2   7        3.04        2.41      0.64 o 
   6   2   7       24.00       20.69      1.21 o 
   7   2   7       10.38        9.56      1.04 o 
   8   2   7        1.23        0.42      1.27 o 
  -8   3   7        0.11        0.80      0.83 o 
  -7   3   7        1.41        1.32      0.65 o 
  -6   3   7       14.31       10.69      0.95 o 
  -5   3   7        1.74        1.22      0.54 o 
  -4   3   7        4.96        3.44      0.59 o 
  -3   3   7       34.99       38.34      1.02 o 
  -2   3   7        0.11       -0.01      0.24 o 
  -1   3   7      337.63      385.20      3.14 o 
   0   3   7      342.15      328.23      2.92 o 
   1   3   7       26.27       33.59      0.75 o 
   2   3   7        1.17        2.35      0.31 o 
   3   3   7        2.27        2.18      0.55 o 
   4   3   7        0.25       -0.57      0.69 o 
   5   3   7        4.84        6.59      0.83 o 
   6   3   7       20.26       21.44      1.66 o 
   7   3   7        3.02        2.71      0.95 o 
  -8   4   7        0.02       -0.29      0.69 o 
  -7   4   7        0.39        1.81      0.74 o 
  -6   4   7        0.36        0.86      0.67 o 
  -5   4   7        0.06        0.77      0.62 o 
  -4   4   7        1.23        0.57      0.50 o 
  -3   4   7        3.21        3.74      0.58 o 
  -2   4   7       80.95       75.70      1.47 o 
  -1   4   7      116.21      117.45      1.59 o 
   0   4   7       71.64       76.65      1.25 o 
   1   4   7      144.45      157.28      2.12 o 
   2   4   7        1.93        2.22      0.56 o 
   3   4   7       39.22       36.93      1.32 o 
   4   4   7        2.79        1.08      0.53 o 
   5   4   7        6.43        8.82      0.94 o 
   6   4   7       16.85       18.55      1.53 o 
   7   4   7        0.09       -0.46      0.84 o 
  -7   5   7        0.86        0.31      0.70 o 
  -6   5   7        8.82        9.08      1.06 o 
  -5   5   7       16.64       16.18      1.18 o 
  -4   5   7        1.51        2.19      0.65 o 
  -3   5   7       40.70       44.06      1.74 o 
  -2   5   7        1.53        0.84      0.46 o 
  -1   5   7        1.69        4.17      0.55 o 
   0   5   7        2.05        4.77      0.53 o 
   1   5   7        2.14        1.02      0.51 o 
   2   5   7        2.91        1.32      0.51 o 
   3   5   7        6.16        6.37      0.81 o 
   4   5   7        3.43        1.90      0.70 o 
   5   5   7       15.33       15.01      1.38 o 
   6   5   7        0.38       -0.66      0.88 o 
  -6   6   7        1.87        1.08      0.77 o 
  -5   6   7        9.31        8.01      1.04 o 
  -4   6   7        0.10       -0.31      0.60 o 
  -3   6   7        3.84        4.37      0.76 o 
  -2   6   7       12.47       13.51      1.02 o 
  -1   6   7        0.14        1.06      1.18 o 
   0   6   7        2.15        2.01      0.63 o 
   1   6   7       11.69        8.90      0.94 o 
   2   6   7       10.68        9.43      0.94 o 
   3   6   7        1.58        2.06      0.64 o 
   4   6   7        0.03        0.52      0.67 o 
   5   6   7        5.52        5.63      1.02 o 
  -4   7   7        0.85        0.46      0.65 o 
  -3   7   7        1.17        0.79      0.63 o 
  -2   7   7        0.53        2.54      1.66 o 
  -1   7   7        7.70        7.02      1.44 o 
   0   7   7       36.31       36.81      3.10 o 
   1   7   7        1.24        0.89      0.63 o 
   2   7   7       10.67       10.26      1.07 o 
   3   7   7        0.32       -0.16      0.93 o 
   4   7   7        2.45        2.45      0.98 o 
  -1   8   7        0.93        1.80      1.84 o 
   0   8   7        0.02        0.10      1.19 o 
   1   8   7        1.14       -0.09      1.18 o 
  -9   0   8        5.80        6.31      2.07 o 
  -8   0   8       19.55       31.26      3.27 o 
  -7   0   8       36.61       41.17      3.92 o 
  -6   0   8       10.87       10.06      1.87 o 
  -5   0   8       17.24       25.55      2.88 o 
  -4   0   8       49.88       47.15      1.31 o 
  -3   0   8        0.95        1.33      0.40 o 
  -2   0   8      662.98      645.87      6.44 o 
  -1   0   8       21.30       15.19      1.78 o 
   0   0   8     5153.37     5338.21     92.37 o 
   1   0   8      930.54      991.19     12.57 o 
   2   0   8      149.36      149.73      4.26 o 
   3   0   8      153.56      125.15      2.20 o 
   4   0   8        0.00        0.14      0.66 o 
   5   0   8       25.83       25.77      1.28 o 
   6   0   8        1.71        0.72      0.72 o 
   7   0   8        7.86        3.40      1.87 o 
   8   0   8        1.87        1.37      1.89 o 
  -9   1   8        3.57        2.47      1.37 o 
  -8   1   8        0.49        0.77      0.76 o 
  -7   1   8        6.64        7.03      1.05 o 
  -6   1   8        0.01        0.66      0.49 o 
  -5   1   8       76.05       72.58      1.77 o 
  -4   1   8       15.33       14.60      0.68 o 
  -3   1   8       64.90       61.57      0.92 o 
  -2   1   8      482.18      546.39      4.57 o 
  -1   1   8        2.67        2.74      0.60 o 
   0   1   8      402.62      421.25      3.53 o 
   1   1   8      196.74      229.52      2.35 o 
   2   1   8     1201.24     1249.09      8.93 o 
   3   1   8       12.66       14.56      0.57 o 
   4   1   8       40.07       47.00      1.05 o 
   5   1   8        2.66        4.85      0.73 o 
   6   1   8       10.13        7.88      0.88 o 
   7   1   8        4.19        4.00      1.44 o 
   8   1   8        3.56        2.99      1.51 o 
  -8   2   8        0.07       -0.17      0.72 o 
  -7   2   8        0.08        0.23      0.65 o 
  -6   2   8        6.60        7.08      0.79 o 
  -5   2   8       91.00       97.19      1.96 o 
  -4   2   8       34.59       24.40      1.28 o 
  -3   2   8      325.92      327.20      4.07 o 
  -2   2   8        2.83        3.06      0.32 o 
  -1   2   8       50.32       69.55      1.01 o 
   0   2   8       67.15       58.98      0.88 o 
   1   2   8       16.37       16.25      0.65 o 
   2   2   8       34.35       45.92      1.04 o 
   3   2   8        3.76        5.93      0.52 o 
   4   2   8       45.36       51.70      2.15 o 
   5   2   8        0.13        0.00      0.53 o 
   6   2   8        7.85        8.80      0.95 o 
   7   2   8        4.90        5.11      0.93 o 
   8   2   8        0.08        1.06      1.22 o 
  -8   3   8        2.07        2.02      0.89 o 
  -7   3   8        3.56        2.55      0.72 o 
  -6   3   8        7.58        7.81      0.87 o 
  -5   3   8        0.70        0.78      0.51 o 
  -4   3   8        7.53        5.62      0.55 o 
  -3   3   8       21.98       20.70      0.82 o 
  -2   3   8        4.81        4.60      0.47 o 
  -1   3   8      552.48      516.80      3.96 o 
   0   3   8       19.50       16.34      0.67 o 
   1   3   8      225.83      203.12      2.47 o 
   2   3   8        5.90       11.84      0.63 o 
   3   3   8        0.73        1.01      0.48 o 
   4   3   8       37.01       35.15      1.33 o 
   5   3   8       11.01       14.04      1.06 o 
   6   3   8      103.71      101.56      2.48 o 
   7   3   8        1.05        2.44      1.01 o 
  -7   4   8        0.63        0.79      0.61 o 
  -6   4   8       16.11       17.76      1.58 o 
  -5   4   8        0.11        0.02      0.60 o 
  -4   4   8        0.02       -0.64      0.43 o 
  -3   4   8       75.48       71.81      1.75 o 
  -2   4   8       22.15       20.83      1.13 o 
  -1   4   8       19.50       22.59      0.79 o 
   0   4   8       15.70       19.01      0.81 o 
   1   4   8      282.36      279.27      3.08 o 
   2   4   8        1.71        0.03      0.44 o 
   3   4   8       26.21       19.90      1.10 o 
   4   4   8        7.12        7.29      0.82 o 
   5   4   8        4.99        4.55      0.80 o 
   6   4   8        2.26        1.59      1.32 o 
   7   4   8       17.37       20.38      2.86 o 
  -7   5   8        0.15        0.26      0.73 o 
  -6   5   8        9.79        7.97      1.00 o 
  -5   5   8        3.92        3.24      0.75 o 
  -4   5   8       61.83       57.84      1.80 o 
  -3   5   8       15.60       16.16      1.04 o 
  -2   5   8        3.39        2.52      0.59 o 
  -1   5   8       23.05       23.75      1.23 o 
   0   5   8        1.39        2.66      0.50 o 
   1   5   8        5.23        6.81      0.77 o 
   2   5   8        0.15        0.58      0.54 o 
   3   5   8       83.77       81.07      2.12 o 
   4   5   8       11.70        7.52      1.24 o 
   5   5   8        0.85        0.77      0.68 o 
   6   5   8        0.00        0.52      0.76 o 
  -6   6   8       11.99       14.06      1.31 o 
  -5   6   8        4.75        3.25      0.86 o 
  -4   6   8        0.01        1.09      0.65 o 
  -3   6   8        0.28        0.79      0.61 o 
  -2   6   8       38.11       34.02      1.87 o 
  -1   6   8        1.50        0.63      0.87 o 
   0   6   8       72.83       68.44      2.22 o 
   1   6   8       12.47       10.57      0.95 o 
   2   6   8       44.80       37.31      1.68 o 
   3   6   8        4.41        6.65      0.90 o 
   4   6   8        0.57        1.26      0.73 o 
   5   6   8        5.56        6.56      1.12 o 
  -4   7   8        1.13        3.54      0.89 o 
  -3   7   8        0.99        1.00      0.78 o 
  -2   7   8        3.62        1.42      1.02 o 
  -1   7   8        0.00        0.73      1.03 o 
   0   7   8        3.09        2.68      2.32 o 
   1   7   8        7.87        5.67      1.08 o 
   2   7   8       19.12       18.99      1.32 o 
   3   7   8        1.71        1.35      0.68 o 
  -8   1   9        1.14        0.40      0.84 o 
  -7   1   9       13.66       12.92      1.24 o 
  -6   1   9        3.68        3.60      0.67 o 
  -5   1   9      161.00      155.02      2.56 o 
  -4   1   9      167.31      163.59      2.16 o 
  -3   1   9      184.37      177.09      2.13 o 
  -2   1   9      806.42      778.90      5.31 o 
  -1   1   9       98.67      104.49      1.26 o 
   0   1   9      840.59      868.99      5.75 o 
   1   1   9        6.83        4.74      0.42 o 
   2   1   9      957.09      944.61      7.14 o 
   3   1   9      144.90      142.47      1.70 o 
   4   1   9       51.80       53.85      1.30 o 
   5   1   9       17.17       18.14      1.07 o 
   6   1   9        0.01        0.38      0.56 o 
   7   1   9        0.67        0.83      0.84 o 
   8   1   9        0.38        0.23      1.25 o 
  -8   2   9        0.48        0.85      1.19 o 
  -7   2   9        3.36        3.08      0.86 o 
  -6   2   9       49.82       55.62      2.69 o 
  -5   2   9       26.08       26.75      1.00 o 
  -4   2   9      217.48      205.74      2.89 o 
  -3   2   9      618.23      625.61      6.81 o 
  -2   2   9        6.80        6.52      0.39 o 
  -1   2   9      105.39      121.35      2.53 o 
   0   2   9      120.98      128.66      1.42 o 
   1   2   9      258.17      241.28      4.23 o 
   2   2   9        2.63        2.48      0.43 o 
   3   2   9      230.07      244.00      2.84 o 
   4   2   9      236.40      233.94      3.39 o 
   5   2   9        0.70        0.87      0.57 o 
   6   2   9       37.49       33.41      1.53 o 
   7   2   9        3.55        7.01      1.01 o 
  -8   3   9        0.08        0.20      0.74 o 
  -7   3   9        0.33       -0.35      0.57 o 
  -6   3   9        2.82        3.61      0.72 o 
  -5   3   9        2.26        1.53      0.55 o 
  -4   3   9       30.50       27.49      1.00 o 
  -3   3   9       30.95       28.57      0.97 o 
  -2   3   9        4.07        5.58      0.51 o 
  -1   3   9        5.71        7.46      0.45 o 
   0   3   9       44.95       44.72      0.88 o 
   1   3   9       51.40       50.27      1.15 o 
   2   3   9       85.59       88.19      1.57 o 
   3   3   9        6.68        4.79      0.69 o 
   4   3   9        7.37        5.99      0.76 o 
   5   3   9        3.41        3.54      0.73 o 
   6   3   9        0.03        0.03      0.63 o 
   7   3   9        0.17        0.79      0.88 o 
  -7   4   9        2.04        1.18      1.44 o 
  -6   4   9       22.32       20.12      1.28 o 
  -5   4   9        0.71        0.92      0.68 o 
  -4   4   9       23.46       27.31      1.26 o 
  -3   4   9        4.75        4.86      0.56 o 
  -2   4   9        4.87        3.90      0.53 o 
  -1   4   9       45.94       48.76      1.04 o 
   0   4   9       58.36       60.14      1.33 o 
   1   4   9       22.70       28.40      0.98 o 
   2   4   9       35.70       34.49      1.27 o 
   3   4   9       23.74       21.23      1.16 o 
   4   4   9        7.86        5.89      0.81 o 
   5   4   9       18.60       17.15      1.21 o 
   6   4   9       12.81       10.18      1.14 o 
  -7   5   9        1.90        0.34      0.72 o 
  -6   5   9        0.29       -0.62      0.59 o 
  -5   5   9       22.04       23.36      1.37 o 
  -4   5   9       23.54       19.62      1.21 o 
  -3   5   9       14.18       12.29      0.97 o 
  -2   5   9       38.56       28.57      1.24 o 
  -1   5   9        0.05        0.16      0.43 o 
   0   5   9       19.84       19.69      1.32 o 
   1   5   9        4.30        3.27      0.67 o 
   2   5   9       43.35       37.09      1.43 o 
   3   5   9        2.27        3.69      0.75 o 
   4   5   9       17.71       11.43      1.07 o 
   5   5   9        6.15        5.92      0.92 o 
   6   5   9        1.42        0.27      0.83 o 
  -5   6   9        0.07        0.16      0.68 o 
  -4   6   9        0.03        0.89      0.65 o 
  -3   6   9        2.68        2.30      0.78 o 
  -2   6   9       19.69       19.83      1.65 o 
  -1   6   9        5.52        2.55      1.09 o 
   0   6   9        0.04       -0.11      0.65 o 
   1   6   9        3.15        5.14      0.78 o 
   2   6   9        0.12        0.03      0.54 o 
   3   6   9       18.43       16.64      1.24 o 
   4   6   9        1.13        0.60      0.67 o 
   5   6   9        0.28        1.92      0.81 o 
  -4   7   9        1.31        3.45      1.03 o 
  -3   7   9        7.94       10.30      1.36 o 
  -2   7   9        9.87        8.04      1.48 o 
  -1   7   9        6.33        4.78      1.34 o 
   0   7   9       40.59       37.58      3.85 o 
   1   7   9        1.29        1.22      0.87 o 
   2   7   9        7.21        8.95      1.05 o 
   3   7   9        0.08        0.90      0.65 o 
  -8   0  10        1.15       -1.47      1.25 o 
  -7   0  10       22.31       22.20      1.79 o 
  -6   0  10        2.57        3.99      0.96 o 
  -5   0  10        0.12        0.86      0.71 o 
  -4   0  10       54.58       55.90      1.45 o 
  -3   0  10      662.20      588.42      6.26 o 
  -2   0  10      808.69      859.16      8.27 o 
  -1   0  10     1843.25     2032.06     19.20 o 
   0   0  10     3287.66     3742.76     40.58 o 
   1   0  10      123.78      134.99      2.11 o 
   2   0  10      204.13      267.48      3.44 o 
   3   0  10        0.52       -0.03      0.50 o 
   4   0  10       13.55       12.74      2.28 o 
   5   0  10        4.77        5.04      1.07 o 
   6   0  10        6.45        8.16      2.11 o 
   7   0  10       13.25       14.50      2.61 o 
  -8   1  10        0.00       -0.88      0.66 o 
  -7   1  10        3.08        1.67      0.85 o 
  -6   1  10        0.19        0.60      0.53 o 
  -5   1  10        3.33        2.54      0.50 o 
  -4   1  10      111.35      128.68      1.91 o 
  -3   1  10        1.18        0.74      0.26 o 
  -2   1  10      861.23      868.83      5.90 o 
  -1   1  10      791.05      843.37      5.72 o 
   0   1  10       24.23       22.59      0.57 o 
   1   1  10      121.45      114.19      1.64 o 
   2   1  10        1.22        0.24      0.32 o 
   3   1  10       37.13       41.86      1.45 o 
   4   1  10        0.11       -0.53      0.35 o 
   5   1  10       45.12       42.85      1.51 o 
   6   1  10       13.53       14.65      1.33 o 
   7   1  10        2.13        3.69      1.98 o 
  -8   2  10        0.04       -0.04      0.90 o 
  -7   2  10        8.57        6.96      1.07 o 
  -6   2  10       21.98       26.13      1.47 o 
  -5   2  10       70.04       68.08      1.67 o 
  -4   2  10       43.26       46.84      2.33 o 
  -3   2  10       37.03       40.78      1.08 o 
  -2   2  10        2.88        1.49      0.30 o 
  -1   2  10        0.87        0.51      0.26 o 
   0   2  10        0.84        2.35      0.38 o 
   1   2  10        0.15        1.18      0.36 o 
   2   2  10      192.40      187.65      2.38 o 
   3   2  10        3.99        3.04      0.50 o 
   4   2  10       83.35       86.95      2.03 o 
   5   2  10        0.16       -0.05      0.54 o 
   6   2  10        6.27        7.03      0.93 o 
   7   2  10        3.22        4.19      1.14 o 
  -8   3  10       32.06       31.51      2.55 o 
  -7   3  10       15.12       16.58      1.87 o 
  -6   3  10       77.14       66.24      2.99 o 
  -5   3  10        9.40       10.13      1.21 o 
  -4   3  10       49.59       49.41      1.61 o 
  -3   3  10        7.36        4.64      0.53 o 
  -2   3  10        3.97        6.51      0.56 o 
  -1   3  10       99.58       91.90      1.63 o 
   0   3  10      167.06      168.75      2.20 o 
   1   3  10        5.90        6.82      0.68 o 
   2   3  10       56.56       55.88      1.40 o 
   3   3  10       16.55       17.84      1.03 o 
   4   3  10        2.54        2.76      0.64 o 
   5   3  10      126.38      117.77      2.62 o 
   6   3  10        8.88       10.15      1.10 o 
   7   3  10       15.95       14.77      1.36 o 
  -7   4  10        8.04        6.69      0.98 o 
  -6   4  10        5.92        6.84      0.96 o 
  -5   4  10       27.70       22.31      1.25 o 
  -4   4  10        0.00        0.17      0.49 o 
  -3   4  10       68.34       58.65      1.43 o 
  -2   4  10        7.25        9.68      0.69 o 
  -1   4  10        8.12        6.50      0.86 o 
   0   4  10        1.66        4.26      0.53 o 
   1   4  10       35.84       31.93      1.23 o 
   2   4  10       15.06       14.55      0.97 o 
   3   4  10       86.38       84.44      2.09 o 
   4   4  10       37.45       35.42      2.37 o 
   5   4  10       10.11        9.85      2.11 o 
   6   4  10       20.47       14.43      1.30 o 
  -6   5  10        1.38        0.91      0.67 o 
  -5   5  10        3.63        3.67      0.83 o 
  -4   5  10       15.95       16.49      1.15 o 
  -3   5  10        7.89       10.35      0.92 o 
  -2   5  10        3.74        2.18      1.06 o 
  -1   5  10        0.02        0.20      0.48 o 
   0   5  10        7.52        9.63      0.84 o 
   1   5  10       35.87       41.18      1.69 o 
   2   5  10       28.04       24.65      1.29 o 
   3   5  10        3.09        4.16      0.75 o 
   4   5  10       30.31       31.12      2.46 o 
   5   5  10       36.66       38.23      1.79 o 
  -5   6  10        1.65        1.30      0.77 o 
  -4   6  10        8.62        7.80      1.20 o 
  -3   6  10        6.80        6.68      1.06 o 
  -2   6  10       49.44       46.37      2.05 o 
  -1   6  10       40.30       45.80      2.58 o 
   0   6  10       74.86       64.93      3.29 o 
   1   6  10       10.02       11.35      1.00 o 
   2   6  10       23.05       20.55      1.65 o 
   3   6  10        3.23        4.54      0.88 o 
   4   6  10        0.09        0.83      0.65 o 
  -4   7  10        3.77        5.00      1.17 o 
  -3   7  10        0.72        0.62      0.79 o 
  -2   7  10       17.68       18.38      1.97 o 
  -1   7  10        2.68        2.63      1.27 o 
   0   7  10        2.99        2.93      1.27 o 
   1   7  10        8.03        6.56      1.24 o 
   2   7  10        0.96        1.43      0.70 o 
   3   7  10        0.10        0.74      0.72 o 
  -8   1  11        0.91        0.81      0.84 o 
  -7   1  11       14.75       14.45      3.14 o 
  -6   1  11        6.24        9.81      1.01 o 
  -5   1  11       40.15       40.55      1.48 o 
  -4   1  11      118.02      115.48      1.87 o 
  -3   1  11       13.43        9.10      0.59 o 
  -2   1  11        4.05        8.00      0.45 o 
  -1   1  11       58.49       61.96      1.02 o 
   0   1  11        0.74        0.59      0.32 o 
   1   1  11      286.94      311.39      3.40 o 
   2   1  11      232.50      256.58      2.87 o 
   3   1  11       11.44       13.48      0.73 o 
   4   1  11       20.13       24.36      1.01 o 
   5   1  11        9.88       10.04      1.15 o 
   6   1  11        0.78        1.98      0.89 o 
   7   1  11        5.01        7.33      2.84 o 
  -8   2  11        0.39        0.54      0.80 o 
  -7   2  11       30.76       32.04      2.64 o 
  -6   2  11       35.97       40.97      1.83 o 
  -5   2  11        4.71        3.45      0.57 o 
  -4   2  11       24.56       23.60      0.97 o 
  -3   2  11        5.89        7.31      0.58 o 
  -2   2  11       14.65       11.73      0.59 o 
  -1   2  11       50.49       41.12      0.87 o 
   0   2  11        7.81        8.50      0.56 o 
   1   2  11       64.46       61.82      1.29 o 
   2   2  11      155.94      141.83      2.08 o 
   3   2  11        4.36        3.97      0.56 o 
   4   2  11       64.43       65.46      1.83 o 
   5   2  11       15.68       18.17      1.20 o 
   6   2  11        0.00       -0.99      0.83 o 
   7   2  11        3.60        3.75      1.40 o 
  -8   3  11        0.65        0.44      1.04 o 
  -7   3  11        0.80        1.70      0.85 o 
  -6   3  11       15.29       15.96      1.13 o 
  -5   3  11        7.68        6.05      0.76 o 
  -4   3  11        5.54        5.26      0.63 o 
  -3   3  11        0.36        0.69      0.62 o 
  -2   3  11       64.23       73.86      1.46 o 
  -1   3  11        1.84        2.49      0.44 o 
   0   3  11        0.01        0.01      0.36 o 
   1   3  11       31.33       29.67      1.01 o 
   2   3  11       19.23       22.78      0.93 o 
   3   3  11       79.74       79.47      1.97 o 
   4   3  11       23.31       21.80      1.83 o 
   5   3  11        3.32        4.30      0.82 o 
   6   3  11        0.74        1.27      0.78 o 
   7   3  11        3.97        2.32      1.19 o 
  -7   4  11        5.94        5.61      0.94 o 
  -6   4  11       17.43       14.74      1.20 o 
  -5   4  11        4.51        3.44      0.70 o 
  -4   4  11       24.33       20.76      1.14 o 
  -3   4  11        2.95        4.04      0.60 o 
  -2   4  11        1.98        2.19      0.59 o 
  -1   4  11        5.50        4.24      0.76 o 
   0   4  11       31.58       35.78      1.12 o 
   1   4  11        2.73        4.11      0.65 o 
   2   4  11       18.68       22.68      1.18 o 
   3   4  11        0.22        0.07      0.49 o 
   4   4  11        7.69        6.83      0.88 o 
   5   4  11        0.13        0.18      0.65 o 
   6   4  11        1.69        0.61      0.74 o 
  -6   5  11        0.04       -0.87      0.58 o 
  -5   5  11        8.48        7.33      0.94 o 
  -4   5  11       27.73       25.99      1.37 o 
  -3   5  11        2.52        1.00      0.71 o 
  -2   5  11       38.59       35.93      1.89 o 
  -1   5  11       13.84       11.92      0.96 o 
   0   5  11       14.24       12.52      1.16 o 
   1   5  11       48.61       41.05      1.47 o 
   2   5  11        0.60       -0.62      0.73 o 
   3   5  11       17.57       14.86      1.16 o 
   4   5  11        4.39        6.45      1.07 o 
   5   5  11       12.08       10.33      1.71 o 
  -5   6  11        2.05        1.36      0.92 o 
  -4   6  11        0.30        0.94      0.85 o 
  -3   6  11        0.20        1.12      1.11 o 
  -2   6  11        7.54        6.70      1.09 o 
  -1   6  11       21.01       24.90      2.06 o 
   0   6  11        7.68        6.11      1.02 o 
   1   6  11        0.04        0.46      0.63 o 
   2   6  11        6.14        6.40      0.90 o 
   3   6  11        2.52        1.62      0.71 o 
   4   6  11        4.45        6.04      1.00 o 
  -3   7  11       14.54       13.76      3.19 o 
  -2   7  11        7.59        5.30      1.40 o 
  -1   7  11        0.96        1.72      1.17 o 
   0   7  11       11.83        8.43      2.11 o 
   1   7  11        1.85        0.61      0.83 o 
   2   7  11        3.98        4.21      1.18 o 
  -8   0  12       12.34       14.43      1.99 o 
  -7   0  12        0.03       -1.08      1.00 o 
  -6   0  12       12.58       10.34      1.36 o 
  -5   0  12       35.63       33.53      2.22 o 
  -4   0  12        0.37       -0.04      0.56 o 
  -3   0  12      466.33      441.82      5.16 o 
  -2   0  12       86.70       94.33      1.92 o 
  -1   0  12       70.17       44.08      1.27 o 
   0   0  12       72.78       78.43      1.67 o 
   1   0  12      306.36      302.33      5.15 o 
   2   0  12       47.55       33.77      1.68 o 
   3   0  12        0.37       -0.84      0.56 o 
   4   0  12       68.26       72.57      2.64 o 
   5   0  12       54.21       55.24      2.56 o 
   6   0  12        2.54        1.08      1.51 o 
   7   0  12      103.49      107.94      5.67 o 
  -8   1  12        0.90        1.66      0.94 o 
  -7   1  12        2.13        1.72      1.01 o 
  -6   1  12       12.45       12.21      1.00 o 
  -5   1  12       87.87       79.56      1.93 o 
  -4   1  12       45.68       52.19      1.27 o 
  -3   1  12       82.46      106.14      1.73 o 
  -2   1  12      182.84      169.71      2.05 o 
  -1   1  12       35.03       25.70      0.71 o 
   0   1  12       67.40       69.01      1.32 o 
   1   1  12        4.66        1.97      0.44 o 
   2   1  12      119.87      139.39      2.05 o 
   3   1  12        0.39        1.08      0.44 o 
   4   1  12      105.57      107.91      2.31 o 
   5   1  12        9.66       12.78      1.64 o 
   6   1  12        2.96        2.25      0.98 o 
   7   1  12        0.11        0.67      1.44 o 
  -8   2  12       10.79       10.27      2.13 o 
  -7   2  12       11.38       12.38      1.36 o 
  -6   2  12        8.69        7.78      1.05 o 
  -5   2  12        3.70        5.30      0.64 o 
  -4   2  12      303.43      295.13      3.37 o 
  -3   2  12      183.46      169.99      2.32 o 
  -2   2  12      403.67      392.76      3.80 o 
  -1   2  12      130.47      144.10      2.00 o 
   0   2  12        0.99        2.72      0.43 o 
   1   2  12      274.65      266.65      3.01 o 
   2   2  12      140.54      137.96      2.12 o 
   3   2  12      695.10      667.00      6.12 o 
   4   2  12       27.69       27.47      1.43 o 
   5   2  12       69.91       70.16      2.42 o 
   6   2  12        2.21        1.38      0.92 o 
   7   2  12        6.67        8.49      1.40 o 
  -7   3  12       20.97       20.26      1.60 o 
  -6   3  12        3.21        3.63      0.76 o 
  -5   3  12        6.04        6.02      0.92 o 
  -4   3  12        0.32        0.93      0.46 o 
  -3   3  12        3.80        5.69      0.64 o 
  -2   3  12       57.55       55.71      1.55 o 
  -1   3  12        5.49        7.12      0.78 o 
   0   3  12      129.40      128.02      2.00 o 
   1   3  12      161.45      145.73      2.20 o 
   2   3  12        6.20        5.31      0.61 o 
   3   3  12        2.78        3.38      0.94 o 
   4   3  12       10.69       10.40      0.97 o 
   5   3  12        9.17        9.26      1.18 o 
   6   3  12        1.01        0.02      0.97 o 
  -7   4  12        0.38        0.31      0.63 o 
  -6   4  12        0.27        0.21      0.63 o 
  -5   4  12        5.55        4.60      0.82 o 
  -4   4  12        8.71        9.38      0.95 o 
  -3   4  12        1.99        2.11      0.59 o 
  -2   4  12      131.17      135.63      2.57 o 
  -1   4  12        9.09       10.03      0.88 o 
   0   4  12        3.46        6.49      0.67 o 
   1   4  12      124.68      123.78      2.44 o 
   2   4  12       26.83       28.27      1.30 o 
   3   4  12      217.84      218.91      3.61 o 
   4   4  12        1.62        2.58      0.85 o 
   5   4  12        2.05        0.79      0.70 o 
   6   4  12        1.67        1.93      0.79 o 
  -6   5  12        0.00        0.22      0.64 o 
  -5   5  12       10.09        8.88      1.53 o 
  -4   5  12        0.01        0.58      0.77 o 
  -3   5  12       63.23       64.49      3.08 o 
  -2   5  12        9.47        7.44      0.85 o 
  -1   5  12        8.81        9.01      0.91 o 
   0   5  12        4.89        4.87      0.92 o 
   1   5  12       30.31       36.11      1.47 o 
   2   5  12       89.87       93.26      2.32 o 
   3   5  12       10.87       12.47      1.38 o 
   4   5  12       49.11       49.34      2.22 o 
   5   5  12       25.14       29.36      2.00 o 
  -5   6  12        0.06        1.06      0.89 o 
  -4   6  12        2.61        3.55      1.03 o 
  -3   6  12       14.02       13.01      1.45 o 
  -2   6  12        7.00        9.34      2.23 o 
  -1   6  12       29.56       25.62      2.75 o 
   0   6  12        5.49        5.45      1.06 o 
   1   6  12        3.61        4.45      0.95 o 
   2   6  12        6.01        5.48      0.89 o 
   3   6  12        4.86        5.37      0.91 o 
   4   6  12        1.01        2.60      1.14 o 
  -3   7  12       10.33        8.37      1.54 o 
  -2   7  12        5.12        5.99      1.42 o 
  -1   7  12        0.01        1.30      1.11 o 
   0   7  12        0.07       -0.36      0.94 o 
   1   7  12        0.01       -0.24      0.73 o 
   2   7  12        0.90        0.81      0.86 o 
  -8   1  13        0.38       -0.49      0.92 o 
  -7   1  13        0.60        0.83      0.90 o 
  -6   1  13        3.63        4.02      0.77 o 
  -5   1  13        7.33        7.04      0.82 o 
  -4   1  13       54.56       54.04      1.32 o 
  -3   1  13        6.12        7.03      0.59 o 
  -2   1  13       59.17       59.54      1.10 o 
  -1   1  13       22.32       21.11      0.69 o 
   0   1  13       57.32       58.55      1.25 o 
   1   1  13       18.08       19.58      0.82 o 
   2   1  13      121.94      112.28      1.87 o 
   3   1  13       22.79       22.61      1.15 o 
   4   1  13      224.94      224.59      3.54 o 
   5   1  13      197.72      197.48      4.11 o 
   6   1  13       14.28       15.06      1.52 o 
   7   1  13       63.33       65.46      3.48 o 
  -8   2  13        0.01        1.02      0.98 o 
  -7   2  13        9.20       11.87      1.34 o 
  -6   2  13        0.70        0.80      0.75 o 
  -5   2  13        5.61        4.36      0.62 o 
  -4   2  13       91.02       90.27      1.78 o 
  -3   2  13      154.44      145.01      3.49 o 
  -2   2  13       17.54       23.49      0.89 o 
  -1   2  13      161.47      152.61      2.15 o 
   0   2  13       15.55       17.67      1.12 o 
   1   2  13        4.06        3.22      0.52 o 
   2   2  13       38.33       34.48      1.14 o 
   3   2  13      102.01      101.72      1.96 o 
   4   2  13        1.70        2.24      0.69 o 
   5   2  13       18.67       18.74      1.53 o 
   6   2  13        6.83        5.41      1.22 o 
  -7   3  13        0.36        0.17      0.83 o 
  -6   3  13        2.21        1.59      0.64 o 
  -5   3  13        3.85        3.28      0.73 o 
  -4   3  13        2.79        2.69      0.56 o 
  -3   3  13        5.64        5.71      0.98 o 
  -2   3  13      118.27      123.25      2.37 o 
  -1   3  13      152.15      147.98      2.56 o 
   0   3  13        0.55        1.77      0.57 o 
   1   3  13       56.13       52.44      1.38 o 
   2   3  13       14.06       13.03      1.95 o 
   3   3  13        0.13        0.31      0.53 o 
   4   3  13        0.01       -0.04      0.58 o 
   5   3  13        0.00       -0.77      0.56 o 
   6   3  13        0.03        0.03      0.76 o 
  -7   4  13        0.67        1.00      0.83 o 
  -6   4  13        0.11        0.51      0.67 o 
  -5   4  13        3.96        2.84      0.74 o 
  -4   4  13       10.30       11.65      1.01 o 
  -3   4  13       33.26       30.94      1.37 o 
  -2   4  13       88.84       83.72      2.07 o 
  -1   4  13      182.77      186.55      3.09 o 
   0   4  13       89.77       90.03      1.83 o 
   1   4  13      145.24      148.96      2.78 o 
   2   4  13       19.41       17.95      1.14 o 
   3   4  13       11.00       11.18      1.13 o 
   4   4  13        7.73        8.99      1.02 o 
   5   4  13        0.63        1.46      0.73 o 
  -6   5  13        5.27        4.63      0.92 o 
  -5   5  13        2.50        2.61      0.88 o 
  -4   5  13       14.15       12.93      1.61 o 
  -3   5  13       33.97       39.01      1.90 o 
  -2   5  13        5.59        5.37      0.83 o 
  -1   5  13        0.62        2.16      0.63 o 
   0   5  13       22.56       23.51      1.52 o 
   1   5  13       21.58       20.99      1.69 o 
   2   5  13       14.21       14.25      1.12 o 
   3   5  13       28.37       31.00      1.57 o 
   4   5  13       10.53       10.71      1.37 o 
   5   5  13       26.39       29.99      2.31 o 
  -4   6  13        0.80        0.47      0.77 o 
  -3   6  13        0.49       -0.25      0.89 o 
  -2   6  13        0.00        0.15      0.73 o 
  -1   6  13        9.46       11.54      1.25 o 
   0   6  13        0.08       -0.13      0.68 o 
   1   6  13        0.36        0.78      0.81 o 
   2   6  13        0.75        1.12      0.68 o 
   3   6  13        0.99        1.43      0.76 o 
  -2   7  13        3.03        3.01      1.89 o 
  -1   7  13        0.04        0.26      1.48 o 
   0   7  13        0.28       -1.08      0.90 o 
   1   7  13        0.88       -0.07      1.07 o 
  -8   0  14       55.85       64.71      3.10 o 
  -7   0  14      140.09      153.10      4.44 o 
  -6   0  14        0.05       -0.67      0.83 o 
  -5   0  14      124.36      125.65      3.57 o 
  -4   0  14      102.76       95.36      2.93 o 
  -3   0  14        7.13        8.60      0.79 o 
  -2   0  14        1.46        3.88      0.60 o 
  -1   0  14        9.30        4.90      0.61 o 
   0   0  14       13.44       17.95      1.34 o 
   1   0  14        1.79        3.41      0.84 o 
   2   0  14        1.45        2.37      0.83 o 
   3   0  14        3.62        4.60      1.11 o 
   4   0  14      285.86      284.37      5.87 o 
   5   0  14       39.11       39.84      2.42 o 
  -8   1  14        2.58        1.57      0.93 o 
  -7   1  14        9.62       10.62      1.08 o 
  -6   1  14      121.30      119.41      2.95 o 
  -5   1  14      179.92      176.18      4.49 o 
  -4   1  14      195.37      188.58      2.60 o 
  -3   1  14       15.03       20.44      0.88 o 
  -2   1  14      177.87      189.37      2.16 o 
  -1   1  14       44.65       43.95      1.28 o 
   0   1  14        1.07        1.07      0.38 o 
   1   1  14        2.76        2.96      0.48 o 
   2   1  14       32.98       37.50      1.35 o 
   3   1  14       52.13       51.95      2.45 o 
   4   1  14        6.21        6.40      0.99 o 
   5   1  14      161.37      174.24      5.88 o 
   6   1  14        1.64        1.53      1.06 o 
  -7   2  14        0.45       -0.28      0.79 o 
  -6   2  14       20.76       25.41      2.33 o 
  -5   2  14        0.17        0.31      0.47 o 
  -4   2  14       54.58       51.93      1.41 o 
  -3   2  14        7.14        8.32      0.70 o 
  -2   2  14       16.56       15.82      0.97 o 
  -1   2  14        1.42        3.00      0.49 o 
   0   2  14       32.98       32.95      1.27 o 
   1   2  14        1.90        2.35      0.52 o 
   2   2  14      140.28      138.89      2.26 o 
   3   2  14        0.52        0.72      0.51 o 
   4   2  14       22.98       21.53      1.53 o 
   5   2  14        0.00       -0.49      0.67 o 
   6   2  14        0.27        0.73      1.23 o 
  -7   3  14        1.13        0.22      0.81 o 
  -6   3  14        2.43        1.88      0.85 o 
  -5   3  14       15.22       17.66      1.14 o 
  -4   3  14        5.23        5.34      0.93 o 
  -3   3  14       16.82       12.17      0.96 o 
  -2   3  14      409.90      403.91      4.83 o 
  -1   3  14      884.43      892.18      8.36 o 
   0   3  14      647.40      622.06      5.68 o 
   1   3  14     1160.42     1153.71      9.16 o 
   2   3  14       69.24       67.39      1.95 o 
   3   3  14       67.39       70.04      1.99 o 
   4   3  14        2.27        0.29      0.76 o 
   5   3  14        3.70        2.98      1.09 o 
   6   3  14        0.70        1.72      0.95 o 
  -6   4  14        2.37        0.86      0.71 o 
  -5   4  14        3.58        2.96      0.76 o 
  -4   4  14       56.26       48.46      1.98 o 
  -3   4  14       38.39       44.78      1.66 o 
  -2   4  14        9.17        8.73      0.95 o 
  -1   4  14      175.58      183.58      3.12 o 
   0   4  14      406.74      399.07      4.92 o 
   1   4  14       20.09       19.72      1.18 o 
   2   4  14      244.09      245.36      3.87 o 
   3   4  14       60.50       54.25      1.85 o 
   4   4  14        1.77        1.24      1.00 o 
   5   4  14        0.07        0.66      0.79 o 
  -5   5  14        5.63        3.96      1.09 o 
  -4   5  14       83.61       83.52      2.73 o 
  -3   5  14       12.62       16.18      1.39 o 
  -2   5  14        8.45       11.62      1.05 o 
  -1   5  14       26.63       27.54      1.37 o 
   0   5  14        0.27       -0.09      0.69 o 
   1   5  14       22.77       21.46      1.26 o 
   2   5  14       10.85       10.41      1.04 o 
   3   5  14       31.17       34.45      1.67 o 
   4   5  14        2.36        1.41      1.03 o 
  -4   6  14        0.08       -1.00      1.01 o 
  -3   6  14        1.42        0.16      0.87 o 
  -2   6  14        0.10        0.23      0.71 o 
  -1   6  14        0.00        0.03      0.72 o 
   0   6  14        6.61        6.69      1.80 o 
   1   6  14        4.38        4.46      1.04 o 
   2   6  14        1.10       -0.20      0.78 o 
   3   6  14        1.59        0.92      0.74 o 
  -7   1  15       12.27       11.83      1.15 o 
  -6   1  15      152.01      154.68      3.04 o 
  -5   1  15      170.78      172.96      4.94 o 
  -4   1  15       25.48       25.82      1.40 o 
  -3   1  15      191.78      186.39      3.66 o 
  -2   1  15       41.78       43.04      1.08 o 
  -1   1  15        0.02        0.09      0.35 o 
   0   1  15        0.05        0.23      0.37 o 
   1   1  15       10.51       10.69      0.87 o 
   2   1  15       13.34       15.87      1.03 o 
   3   1  15        9.54       10.14      0.96 o 
   4   1  15       35.10       35.18      1.62 o 
   5   1  15        1.56        2.10      1.61 o 
   6   1  15       37.25       31.95      2.84 o 
  -7   2  15        1.77        1.79      0.88 o 
  -6   2  15       23.76       20.24      1.58 o 
  -5   2  15        3.13        3.15      0.71 o 
  -4   2  15      265.74      258.87      3.29 o 
  -3   2  15       46.29       41.56      2.26 o 
  -2   2  15      289.23      287.49      3.84 o 
  -1   2  15       17.03       15.36      1.18 o 
   0   2  15      544.12      535.03      5.05 o 
   1   2  15       53.59       55.78      1.65 o 
   2   2  15      437.06      425.74      4.51 o 
   3   2  15      146.80      154.47      3.47 o 
   4   2  15       24.77       20.55      1.59 o 
   5   2  15       10.75        7.50      1.25 o 
   6   2  15        2.32        2.13      1.17 o 
  -7   3  15        0.61        0.46      0.82 o 
  -6   3  15        0.00        0.05      0.73 o 
  -5   3  15        0.21       -0.04      0.58 o 
  -4   3  15        2.81        3.88      0.89 o 
  -3   3  15        6.09        7.06      1.47 o 
  -2   3  15        1.05        1.86      0.68 o 
  -1   3  15        0.16        2.52      0.69 o 
   0   3  15       21.29       24.83      1.11 o 
   1   3  15      141.03      142.61      2.38 o 
   2   3  15       38.75       41.40      2.16 o 
   3   3  15       14.55       15.46      1.14 o 
   4   3  15       12.80       14.63      1.59 o 
   5   3  15        0.28        0.16      0.80 o 
  -6   4  15        0.57        1.13      0.75 o 
  -5   4  15        4.82        2.62      0.89 o 
  -4   4  15       31.96       31.33      2.32 o 
  -3   4  15        5.09        7.03      1.21 o 
  -2   4  15      199.16      217.52      3.55 o 
  -1   4  15       39.55       42.23      1.61 o 
   0   4  15      146.87      153.29      2.87 o 
   1   4  15      107.32      120.41      3.03 o 
   2   4  15       31.95       34.75      1.97 o 
   3   4  15       61.38       68.81      2.09 o 
   4   4  15        3.63        5.61      1.26 o 
   5   4  15       11.06       13.26      1.59 o 
  -5   5  15        7.85       13.42      2.56 o 
  -4   5  15       29.45       25.42      1.76 o 
  -3   5  15       36.94       39.74      1.95 o 
  -2   5  15       13.88       12.86      1.35 o 
  -1   5  15       29.38       34.93      1.97 o 
   0   5  15        0.00       -0.61      0.58 o 
   1   5  15       10.17        8.86      1.20 o 
   2   5  15       36.25       35.60      1.67 o 
   3   5  15        4.45        7.93      1.04 o 
   4   5  15       29.24       26.63      2.48 o 
  -4   6  15        3.23        5.31      1.19 o 
  -3   6  15        0.00        0.98      0.84 o 
  -2   6  15        0.37       -0.22      0.84 o 
  -1   6  15        0.11        0.04      0.82 o 
   0   6  15        1.01        0.45      0.76 o 
   1   6  15        0.28       -0.19      0.84 o 
   2   6  15        0.00       -0.18      0.82 o 
  -7   0  16       23.51       30.45      3.48 o 
  -6   0  16      270.12      275.76     13.05 o 
  -5   0  16        0.66        0.42      0.88 o 
  -4   0  16      296.71      308.81      5.87 o 
  -3   0  16        0.02       -0.95      0.81 o 
  -2   0  16        1.52        0.70      0.73 o 
  -1   0  16        0.00       -0.48      0.62 o 
   0   0  16      143.27      141.59      6.06 o 
   1   0  16       38.73       34.23      1.93 o 
   2   0  16        2.59        3.40      1.04 o 
   3   0  16       19.91       25.19      3.11 o 
   4   0  16        1.91       -0.03      1.52 o 
   5   0  16       19.51       21.04      2.08 o 
   6   0  16       11.21        6.57      2.37 o 
  -7   1  16        4.90        2.95      0.86 o 
  -6   1  16       31.14       32.19      1.53 o 
  -5   1  16        1.60        2.12      0.70 o 
  -4   1  16        0.67        1.20      0.63 o 
  -3   1  16        6.71        8.82      0.71 o 
  -2   1  16        1.40        1.19      0.50 o 
  -1   1  16        0.33        0.22      0.39 o 
   0   1  16        3.18        2.90      0.80 o 
   1   1  16        0.60        0.31      0.54 o 
   2   1  16      138.51      127.06      3.05 o 
   3   1  16        0.02        0.22      0.57 o 
   4   1  16      203.70      208.14      4.14 o 
   5   1  16        4.96        7.02      1.20 o 
   6   1  16        2.79        0.46      1.05 o 
  -7   2  16       21.09       22.83      2.08 o 
  -6   2  16       10.89       10.33      1.05 o 
  -5   2  16        8.41       10.36      1.01 o 
  -4   2  16      115.70      114.12      2.47 o 
  -3   2  16      374.39      374.92      4.69 o 
  -2   2  16       59.32       60.20      1.75 o 
  -1   2  16      322.69      313.29      3.73 o 
   0   2  16       26.34       24.64      1.04 o 
   1   2  16       24.89       21.31      1.02 o 
   2   2  16       27.99       26.84      1.35 o 
   3   2  16      195.16      197.21      4.08 o 
   4   2  16        9.63       11.81      1.65 o 
   5   2  16       21.77       22.82      1.81 o 
  -7   3  16        0.56        0.00      0.80 o 
  -6   3  16        2.51        2.59      0.91 o 
  -5   3  16        6.14        8.32      1.11 o 
  -4   3  16       26.19       27.85      1.37 o 
  -3   3  16       34.63       37.24      1.52 o 
  -2   3  16      544.03      537.43      6.06 o 
  -1   3  16        5.83        6.30      0.85 o 
   0   3  16      424.10      431.13      4.58 o 
   1   3  16       15.17       14.54      0.92 o 
   2   3  16       17.11       20.80      1.24 o 
   3   3  16        0.06       -0.08      0.73 o 
   4   3  16        0.02       -0.74      0.73 o 
   5   3  16        0.51       -0.88      0.93 o 
  -6   4  16        0.01       -1.20      0.99 o 
  -5   4  16        0.01        0.02      0.71 o 
  -4   4  16       49.42       51.47      2.38 o 
  -3   4  16       65.48       70.85      2.07 o 
  -2   4  16       85.64       86.75      2.23 o 
  -1   4  16       80.25       79.78      2.15 o 
   0   4  16        3.47        3.64      0.74 o 
   1   4  16       10.03       10.75      1.02 o 
   2   4  16        4.26        4.50      0.84 o 
   3   4  16        9.61        9.35      1.34 o 
   4   4  16        0.00       -0.31      0.88 o 
  -5   5  16       13.23       20.48      3.75 o 
  -4   5  16        8.02        7.39      1.42 o 
  -3   5  16       27.28       31.29      2.27 o 
  -2   5  16       21.32       21.97      1.48 o 
  -1   5  16        1.69        0.71      0.67 o 
   0   5  16        4.54        4.80      0.97 o 
   1   5  16        3.49        2.73      0.91 o 
   2   5  16       72.88       81.89      2.36 o 
   3   5  16       31.73       33.35      1.75 o 
  -3   6  16        8.96       11.96      2.09 o 
  -2   6  16        0.32       -0.26      0.91 o 
  -1   6  16        7.89        8.45      2.18 o 
   0   6  16        0.78        1.11      1.07 o 
   1   6  16        5.81        7.29      1.28 o 
  -7   1  17        0.78        1.20      0.74 o 
  -6   1  17       42.29       39.96      1.71 o 
  -5   1  17        0.59        0.65      0.60 o 
  -4   1  17       57.13       59.48      1.79 o 
  -3   1  17        6.75        6.00      0.92 o 
  -2   1  17       80.54       78.29      2.30 o 
  -1   1  17        1.22        1.37      0.56 o 
   0   1  17        3.06        2.59      0.65 o 
   1   1  17        3.00        2.74      0.64 o 
   2   1  17       81.59       81.26      2.14 o 
   3   1  17       66.02       68.03      2.27 o 
   4   1  17        7.66        6.12      1.18 o 
   5   1  17       25.34       25.65      3.41 o 
  -7   2  17        1.32        1.28      0.92 o 
  -6   2  17        8.30        9.19      1.80 o 
  -5   2  17        8.88        9.61      1.02 o 
  -4   2  17       16.81       16.16      1.11 o 
  -3   2  17       50.66       52.12      1.68 o 
  -2   2  17        5.02        6.01      0.94 o 
  -1   2  17        8.63        8.07      0.85 o 
   0   2  17       34.40       35.97      1.22 o 
   1   2  17        0.43       -0.01      0.53 o 
   2   2  17       17.28       19.98      1.23 o 
   3   2  17        0.00        0.89      0.81 o 
   4   2  17        0.19        0.86      0.90 o 
   5   2  17        4.30        4.37      1.59 o 
  -6   3  17        1.40        0.71      3.22 o 
  -5   3  17       10.31       11.84      1.37 o 
  -4   3  17       17.68       18.27      1.20 o 
  -3   3  17       15.34       15.35      1.13 o 
  -2   3  17        3.19        4.81      1.20 o 
  -1   3  17       68.43       73.14      2.01 o 
   0   3  17       17.70       19.03      1.17 o 
   1   3  17        9.43        8.81      0.82 o 
   2   3  17        1.50       -0.27      0.70 o 
   3   3  17        1.48        0.37      1.05 o 
   4   3  17        0.25        0.44      0.86 o 
   5   3  17        2.62        2.80      1.11 o 
  -5   4  17        0.03        0.24      0.87 o 
  -4   4  17       19.95       20.05      1.54 o 
  -3   4  17        3.16        4.89      0.84 o 
  -2   4  17       30.45       29.55      1.48 o 
  -1   4  17       12.33       14.44      1.13 o 
   0   4  17       15.29       12.36      1.07 o 
   1   4  17        1.08        2.25      0.67 o 
   2   4  17       25.79       24.68      1.61 o 
   3   4  17        0.32        0.22      0.74 o 
   4   4  17       14.59       21.30      2.56 o 
  -4   5  17        8.42        8.28      1.32 o 
  -3   5  17        1.39        2.95      0.93 o 
  -2   5  17        0.08        0.05      0.70 o 
  -1   5  17        0.26        0.83      0.69 o 
   0   5  17        0.00       -0.87      0.58 o 
   1   5  17        0.00       -0.35      0.73 o 
   2   5  17        0.13        0.14      1.21 o 
   3   5  17        1.87        2.18      0.85 o 
  -2   6  17        1.24        2.02      1.21 o 
  -1   6  17        4.20        4.41      1.39 o 
   0   6  17        0.98       -0.38      0.84 o 
  -7   0  18       11.05       15.44      1.82 o 
  -6   0  18        0.29        2.33      1.02 o 
  -5   0  18        0.13        0.14      1.12 o 
  -4   0  18       10.43        9.81      1.32 o 
  -3   0  18        0.59        1.19      1.29 o 
  -2   0  18        3.61        6.08      1.07 o 
  -1   0  18       31.62       22.96      1.66 o 
   0   0  18       64.91       47.78      4.00 o 
   1   0  18       16.45       20.36      1.68 o 
   2   0  18       48.43       45.41      2.40 o 
   3   0  18        1.54        1.24      1.58 o 
   4   0  18       41.86       48.26      4.23 o 
   5   0  18       11.45        8.86      2.57 o 
  -7   1  18        1.92        2.00      0.80 o 
  -6   1  18        7.10        6.12      0.94 o 
  -5   1  18       55.04       53.51      1.82 o 
  -4   1  18       37.03       38.87      1.79 o 
  -3   1  18      114.03       99.22      2.24 o 
  -2   1  18       33.70       34.44      2.55 o 
  -1   1  18       32.55       33.96      1.73 o 
   0   1  18        0.01       -0.25      0.49 o 
   1   1  18       72.08       60.52      1.85 o 
   2   1  18       27.53       28.12      1.43 o 
   3   1  18       38.85       37.26      1.67 o 
   4   1  18        4.92        5.72      1.11 o 
   5   1  18        0.00       -0.29      0.82 o 
  -6   2  18        4.67        3.67      0.81 o 
  -5   2  18        9.15        6.35      1.04 o 
  -4   2  18       45.06       44.00      1.96 o 
  -3   2  18       20.87       24.19      1.61 o 
  -2   2  18       37.09       36.29      1.48 o 
  -1   2  18        1.47        1.30      0.62 o 
   0   2  18       14.06       13.19      1.13 o 
   1   2  18        0.31        1.44      1.30 o 
   2   2  18       42.14       41.26      2.17 o 
   3   2  18        1.18        0.96      0.73 o 
   4   2  18        0.47        0.27      0.81 o 
   5   2  18        2.88        1.43      1.00 o 
  -6   3  18        0.41        0.12      1.00 o 
  -5   3  18       12.98       11.49      1.32 o 
  -4   3  18        9.09        8.63      0.98 o 
  -3   3  18        2.86        3.29      0.75 o 
  -2   3  18       39.79       42.37      2.75 o 
  -1   3  18       78.58       77.02      2.09 o 
   0   3  18        2.32        3.13      0.73 o 
   1   3  18       47.74       51.19      1.64 o 
   2   3  18        7.37        7.80      1.10 o 
   3   3  18        0.39       -0.89      0.73 o 
   4   3  18        3.74        2.76      1.06 o 
  -5   4  18        9.38        9.95      1.32 o 
  -4   4  18       67.48       74.64      2.58 o 
  -3   4  18       10.28       11.27      1.13 o 
  -2   4  18        0.38        0.16      0.63 o 
  -1   4  18        0.06        0.17      0.60 o 
   0   4  18       72.49       72.18      2.11 o 
   1   4  18       27.09       26.30      1.70 o 
   2   4  18        4.86        3.59      1.31 o 
   3   4  18        1.45        0.99      0.86 o 
  -4   5  18       12.71       12.55      1.47 o 
  -3   5  18       31.74       37.57      2.11 o 
  -2   5  18        0.05       -0.07      0.72 o 
  -1   5  18        0.09       -0.14      0.74 o 
   0   5  18        4.85        3.57      0.92 o 
   1   5  18        4.61        3.65      1.08 o 
   2   5  18        1.53        1.37      0.92 o 
  -6   1  19        4.82        4.49      0.90 o 
  -5   1  19        5.88        5.48      1.03 o 
  -4   1  19        8.30        8.19      1.12 o 
  -3   1  19       25.46       23.54      1.52 o 
  -2   1  19        0.05        0.35      0.64 o 
  -1   1  19       48.02       40.84      1.53 o 
   0   1  19        6.44        7.68      0.87 o 
   1   1  19       24.09       21.62      1.63 o 
   2   1  19        3.40        3.00      0.78 o 
   3   1  19        7.21        8.26      1.05 o 
   4   1  19        3.49        5.19      1.34 o 
  -6   2  19        2.93        1.73      0.84 o 
  -5   2  19        9.96        8.71      1.39 o 
  -4   2  19        1.58        0.72      0.80 o 
  -3   2  19       11.89       10.90      1.01 o 
  -2   2  19        1.82        1.86      0.68 o 
  -1   2  19        0.19       -0.17      0.67 o 
   0   2  19       23.93       28.46      1.35 o 
   1   2  19        6.70        6.40      0.86 o 
   2   2  19        1.55        0.81      0.66 o 
   3   2  19       13.12       11.60      1.31 o 
   4   2  19        0.31        1.00      0.89 o 
  -5   3  19        0.14       -0.67      0.79 o 
  -4   3  19        0.04        1.18      0.65 o 
  -3   3  19        3.19        5.32      0.82 o 
  -2   3  19       21.21       26.27      1.43 o 
  -1   3  19       13.33       14.58      1.40 o 
   0   3  19        0.01       -0.10      0.69 o 
   1   3  19        3.67        2.62      0.73 o 
   2   3  19        4.47        4.76      1.01 o 
   3   3  19        1.58        1.62      1.39 o 
   4   3  19        2.52        2.18      0.98 o 
  -4   4  19       10.65       12.25      2.01 o 
  -3   4  19        1.89        1.39      0.73 o 
  -2   4  19        9.13       10.65      1.10 o 
  -1   4  19        6.69        8.68      1.03 o 
   0   4  19        0.67        1.54      0.67 o 
   1   4  19        2.51        1.58      1.01 o 
   2   4  19        4.93        6.33      1.17 o 
   3   4  19        0.04        0.07      0.91 o 
  -3   5  19        6.71        9.64      1.37 o 
  -2   5  19        1.34        0.96      0.72 o 
  -1   5  19        1.51        1.93      0.92 o 
   0   5  19        0.09        0.90      0.82 o 
   1   5  19        1.76        1.97      1.00 o 
  -6   0  20        3.07        2.79      1.12 o 
  -5   0  20        7.96        6.20      1.48 o 
  -4   0  20        0.34        0.66      1.13 o 
  -3   0  20        4.05        2.33      1.41 o 
  -2   0  20       21.18       24.71      2.99 o 
  -1   0  20      325.03      284.88      7.83 o 
   0   0  20        1.99        3.17      1.52 o 
   1   0  20      229.90      211.56      5.20 o 
   2   0  20        2.53        3.36      1.09 o 
   3   0  20       14.90       17.99      2.00 o 
   4   0  20        1.74        4.25      1.66 o 
  -6   1  20        1.49        1.18      1.01 o 
  -5   1  20        1.16        1.01      1.04 o 
  -4   1  20        0.08        1.68      0.80 o 
  -3   1  20       19.12       16.39      3.94 o 
  -2   1  20       30.81       28.41      1.66 o 
  -1   1  20        9.71       13.92      1.98 o 
   0   1  20       33.66       29.79      1.41 o 
   1   1  20        8.44        7.33      0.95 o 
   2   1  20        0.85        0.67      0.71 o 
   3   1  20        0.62        1.29      0.74 o 
   4   1  20        1.10        0.30      1.07 o 
  -5   2  20        7.84        6.00      1.10 o 
  -4   2  20        0.08        1.34      0.85 o 
  -3   2  20        1.54        0.69      0.62 o 
  -2   2  20       24.90       27.42      1.65 o 
  -1   2  20        9.72        8.23      1.13 o 
   0   2  20       24.66       21.38      1.54 o 
   1   2  20        1.44       -0.16      0.59 o 
   2   2  20        5.27        4.66      0.86 o 
   3   2  20        6.55        4.33      1.85 o 
   4   2  20       11.74       12.91      1.57 o 
  -5   3  20        5.59        6.54      1.16 o 
  -4   3  20        0.44        1.19      0.74 o 
  -3   3  20        2.39        4.95      0.85 o 
  -2   3  20       11.03        9.01      1.02 o 
  -1   3  20        6.42        5.92      1.06 o 
   0   3  20        1.22        1.42      0.81 o 
   1   3  20        0.01       -0.66      0.55 o 
   2   3  20        4.99        5.23      1.06 o 
   3   3  20        0.14        0.52      0.88 o 
  -4   4  20        0.01        0.81      0.88 o 
  -3   4  20        1.04        2.40      1.10 o 
  -2   4  20       11.17       13.93      1.25 o 
  -1   4  20        1.37        2.98      1.35 o 
   0   4  20        0.03       -0.79      0.82 o 
   1   4  20        0.10       -0.68      0.88 o 
   2   4  20        3.09        2.73      0.98 o 
  -1   5  20        0.05        0.78      0.96 o 
  -5   1  21        0.69        0.07      0.76 o 
  -4   1  21        4.01        4.92      1.27 o 
  -3   1  21        6.80        6.44      2.99 o 
  -2   1  21        0.73       -0.55      0.65 o 
  -1   1  21        1.30        2.81      0.89 o 
   0   1  21       19.77       18.56      1.24 o 
   1   1  21       23.63       20.48      1.34 o 
   2   1  21        2.86        1.27      0.71 o 
   3   1  21       13.59       12.72      1.73 o 
  -5   2  21       33.66       35.58      4.23 o 
  -4   2  21        3.45        4.67      1.04 o 
  -3   2  21        9.13        8.39      1.15 o 
  -2   2  21        0.96        0.77      1.22 o 
  -1   2  21        5.45        6.67      1.76 o 
   0   2  21        0.00       -0.36      0.67 o 
   1   2  21       10.09       10.71      1.38 o 
   2   2  21        8.30        9.54      1.09 o 
   3   2  21        0.75        0.57      0.67 o 
  -4   3  21        2.82        3.17      1.50 o 
  -3   3  21        0.10       -0.03      0.62 o 
  -2   3  21        0.34        0.42      0.71 o 
  -1   3  21        0.98        1.69      0.83 o 
   0   3  21        2.66        3.24      1.25 o 
   1   3  21        2.18        1.57      1.32 o 
   2   3  21        0.50       -0.19      0.70 o 
  -3   4  21        7.57       11.61      1.19 o 
  -2   4  21        2.70        2.73      0.86 o 
  -1   4  21        0.37        0.60      0.70 o 
   0   4  21        0.15       -0.96      1.25 o 
   1   4  21        2.33        0.61      1.33 o 
  -5   0  22        2.89        3.03      1.53 o 
  -4   0  22        3.30        2.91      1.35 o 
  -3   0  22        0.03        0.98      1.39 o 
  -2   0  22        0.73       -0.04      1.45 o 
  -1   0  22       15.83       11.69      1.51 o 
   0   0  22       14.78       17.54      1.83 o 
   1   0  22        1.62        0.94      1.33 o 
   2   0  22        0.08        0.68      1.07 o 
   3   0  22        2.01        1.33      2.03 o 
  -5   1  22        0.19        1.57      1.12 o 
  -4   1  22        0.19        0.42      0.92 o 
  -3   1  22       19.50       16.56      1.91 o 
  -2   1  22        1.39        0.91      1.04 o 
  -1   1  22        0.70        1.10      0.79 o 
   0   1  22        3.54        3.06      0.77 o 
   1   1  22        4.99        4.99      0.88 o 
   2   1  22        9.15        9.45      1.12 o 
   3   1  22        0.23       -0.25      0.65 o 
  -4   2  22        0.12        0.38      1.06 o 
  -3   2  22        5.59        9.62      1.62 o 
  -2   2  22        0.58        2.38      0.88 o 
  -1   2  22        2.51        3.08      0.92 o 
   0   2  22        0.14        0.59      0.74 o 
   1   2  22        1.95        1.39      0.84 o 
   2   2  22        5.89        7.80      1.31 o 
  -3   3  22        1.83        5.85      1.07 o 
  -2   3  22        2.56        3.67      0.98 o 
  -1   3  22        3.14        5.23      1.55 o 
   0   3  22       11.37       10.25      1.33 o 
   1   3  22       16.35       17.19      5.55 o 
  -1   4  22        0.74        0.77      0.89 o 
  -4   1  23        0.17        0.99      0.90 o 
  -3   1  23       10.29        7.46      2.63 o 
  -2   1  23        4.01        2.74      1.23 o 
  -1   1  23        4.12        3.54      1.01 o 
   0   1  23        2.61        2.15      0.91 o 
   1   1  23       10.23       11.67      1.74 o 
   2   1  23       21.13       26.11      1.64 o 
  -3   2  23        7.60        7.02      1.65 o 
  -2   2  23        2.52        3.59      1.05 o 
  -1   2  23        2.42        1.72      0.92 o 
   0   2  23        9.75       12.74      2.29 o 
   1   2  23       13.49       17.44      1.68 o 
  -2   3  23        2.76        3.15      1.04 o 
  -1   3  23        2.90        3.00      1.01 o 
   0   3  23        0.00       -1.00      0.77 o 
  -3   0  24       27.44       30.96      3.56 o 
  -2   0  24        0.28        1.77      1.75 o 
  -1   0  24       12.94        6.69      2.35 o 
   0   0  24        2.94        0.64      0.93 o 
   1   0  24        0.12        1.53      1.95 o 
  -3   1  24        2.01        2.82      1.24 o 
  -2   1  24       12.17       11.23      1.83 o 
  -1   1  24        0.66        0.81      0.89 o 
   0   1  24        0.51        1.21      0.92 o 
   1   1  24        0.28        1.52      0.71 o 
  -2   2  24        0.00       -0.30      0.77 o 
  -1   2  24       10.65       10.36      1.40 o 
   0   2  24        4.45        7.43      1.36 o 
                                                 
